# Supplementary material for: Fusion transcript loci share many genomic features with non-fusion loci
Source: BMC Genomics. 2015 Dec 1;16:1021. doi: 10.1186/s12864-015-2235-4 (PMC4667522; doi:10.1186/s12864-015-2235-4)
Supplement: Additional file 1: — Summary of genomic features at fusion loci. (XLSX 76 kb) [file 12864_2015_2235_MOESM1_ESM.xlsx]

## Sheet: Sheet1
Additional file 1. Summary of genomic features at fusion loci
fusionmap_id	chr1	position_1	chr2	position_2	junction_sequence	genes	adjacent_genes	splice_pattern	splice_pattern_class	frameshift	frameshift_class	distance	exon_boundary	fusion_found_in_number_RNAseq_samples	fusion_found_in_ren_et_al_dataset	fusion_detected_by_Qin_et_al	fusion_detected_by_ren	other_fusions_at_this_loci_in_yu_study	reads_lncap_mock	reads_lncap_bic	reads_lncap_enz	reads_lncap_dht	reads_ren_1N	reads_ren_1T	reads_ren_2N	reads_ren_2T	reads_ren_3N	reads_ren_3T	reads_ren_4N	reads_ren_4T	reads_ren_5N	reads_ren_5T	reads_ren_6N	reads_ren_6T	reads_ren_7N	reads_ren_7T	reads_ren_8N	reads_ren_8T	reads_ren_9N	reads_ren_9T	reads_ren_10N	reads_ren_10T	reads_ren_11N	reads_ren_11T	reads_ren_12N	reads_ren_12T	reads_ren_13N	reads_ren_13T	reads_ren_14N
FUS_1096265579_1096277543(++)	17	27216044	17	27228008	ACTGTTTATAGTCGGAACCACAACAGCCCCctgggtgggctgcatagcaggtgacgccag	DHRS13->FLOT2	yes	CT-AC	CanonicalPattern[Major]	0->1	InFrame	11964	Both	2	yes	no	no	yes	0	2	0	0	0	0	0	0	0	0	0	0	0	0	0	0	0	0	0	0	0	0	0	0	4	0	0	0	0	0	0
FUS_1198033388_1198043846(++)	18	47788589	18	47799047	AGCTCCTTGGCCTTTAGGAGGCTTGGATCTcttggcaaccagactgctgtatctcggaag	MBD1->CCDC11	yes	CT-AC	CanonicalPattern[Major]	1->0	FrameShift	10458	Both	3	yes	yes	no	yes	11	2	0	0	0	0	0	0	0	0	0	0	0	0	0	0	0	0	0	0	0	0	0	0	0	0	0	0	0	5	0
FUS_1234106497_1234107441(++)	19	5784450	19	5785394	GGTCTGGGGGATGATACAGGTTCAAGGAGCctgatgcggatccagtcggctgccttctgg	DUS3L->PRR22	yes	CT-AC	CanonicalPattern[Major]	1->1	FrameShift	944	Both	3	yes	no	no	yes	4	1	0	0	0	0	0	0	9	0	0	0	0	0	0	0	0	0	0	0	0	0	0	0	0	0	0	0	0	0	0
FUS_1269514947_1269520903(++)	19	41192900	19	41198856	CAGGTGCCGCTCAGGCCTCCGGGGTCCGCCcttggtttcaaagcctgtgaggaatttgag	ADCK4->NUMBL	yes	CT-AC	CanonicalPattern[Major]	2->0	InFrame	5956	Both	8	yes	no	no	yes	31	21	34	17	8	0	0	0	0	0	0	0	7	7	0	0	0	0	0	0	0	0	0	0	0	0	0	4	0	0	0
FUS_1286807618_1286821622(++)	19	58485571	19	58499575	TGTTTCTGGGTGGTTGTGACCGTTTACTGCctggacaagtgcgttgaggacatgcctgct	ZNF606->C19orf18	yes	CT-AC	CanonicalPattern[Major]	0->1	InFrame	14004	Both	1	no	no	no	yes	0	0	4	0	0	0	0	0	0	0	0	0	0	0	0	0	0	0	0	0	0	0	0	0	0	0	0	0	0	0	0
FUS_1490780603_1490951582(--)	2	203329532	2	203500511	ACGCACATAGCCGTTCTTGATTCTGCGAAGctgctttgcaaaccggggcgctggggctcc	FAM117B->BMPR2	yes	CT-AC	CanonicalPattern[Major]	0->1	InFrame	170979	Both	4	no	yes	no	no	14	9	14	2	0	0	0	0	0	0	0	0	0	0	0	0	0	0	0	0	0	0	0	0	0	0	0	0	0	0	0
FUS_2001752489_2001783749(++)	4	110619498	4	110650758	CATCTGTTTCTGTCATGTTTTCTTCCCCACcgtcactgcatttatactggcagagaccgt	PLA2G12A->CASP6	yes	CT-AC	CanonicalPattern[Major]	0->1	InFrame	31260	Both	2	yes	no	no	yes	0	0	4	0	0	0	0	0	0	0	0	0	0	0	0	0	0	0	0	0	0	0	0	0	0	0	4	0	0	0	0
FUS_2123034416_2123051911(++)	5	40747121	5	40764616	ATTTTCCTCTTCCACCCAAAGGAAGCCATTcatcaatactacggaaatccagtagataag	PRKAA1->TTC33	yes	CT-AC	CanonicalPattern[Major]	0->	InFrame	17495	Both	2	yes	no	no	yes	0	0	4	0	0	0	0	0	0	0	0	0	0	0	0	0	0	0	0	0	0	0	0	0	0	0	0	0	0	0	0
FUS_2298890884_2298899658(++)	6	35688325	6	35697099	GTGGGCGCAGTCCGGCAGCGAGGAATTTCCccagccaatgcacactgcatctcccagtcg	LOC285847->FKBP5	yes	CT-AC	CanonicalPattern[Major]	->	InFrame	8774	Both	1	no	no	no	yes	0	0	0	7	0	0	0	0	0	0	0	0	0	0	0	0	0	0	0	0	0	0	0	0	0	0	0	0	0	0	0
FUS_345830876_2421498767(--)	10	96580253	6	158296208	AGTGAATTCAGACTGTTGGTTTTGCTTTTCctggtgattgttgctggcagccgacgaact	SNX9->CYP2C19	no	CT-AC	CanonicalPattern[Major]	2->0	InFrame	-1	Both	4	no	yes	no	n/a	5	9	18	24	0	0	0	0	0	0	0	0	0	0	0	0	0	0	0	0	0	0	0	0	0	0	0	0	0	0	0
FUS_386554756_386560440(++)	11	1769349	11	1775033	CGGGGCTGGGCACTGGCCGGGGCCCTGGGCcttgagcgtgtagtcctctggggacagctt	CTSD->LOC402778	yes	CT-AC	CanonicalPattern[Major]	2->	InFrame	5684	Both	6	yes	no	no	yes	0	2	4	0	0	0	0	4	0	0	4	0	4	0	0	0	0	0	12	0	0	0	0	0	0	0	0	0	0	0	0
FUS_47131035_47148971(++)	1	47131036	1	47148972	AGGCGGGACTCAAAAGCAGCTGGGTCTGACcttcagtgctagaaactcctggtagggaga	KIAA0494->ATPAF1	no	CT-AC	CanonicalPattern[Major]	0->2	FrameShift	17936	Both	1	no	no	no	no	0	2	0	0	0	0	0	0	0	0	0	0	0	0	0	0	0	0	0	0	0	0	0	0	0	0	0	0	0	0	0
FUS_526235345_526249828(++)	12	6443410	12	6457893	GTATATTCCCACCAACAGCTCCAGGAGCACcgtgacagagggagactcagaattggtttt	SCNN1A->TNFRSF1A	yes	CT-AC	CanonicalPattern[Major]	2->0	InFrame	14483	Both	4	yes	no	no	no	10	2	0	0	0	0	0	0	4	0	0	0	0	0	0	0	0	0	0	19	0	0	0	0	0	0	0	0	0	0	0
FUS_100480975_100515464(++)	1	100480976	1	100515465	CGACTGACCTGGATAGTAGTTGTTCTTCAGcctcaaggaataggttctcctagtgtctat	SLC35A3->HIAT1	yes	GT-AG	CanonicalPattern[Major]	2->0	InFrame	34489	Both	2	no	no	no	yes	6	1	0	0	0	0	0	0	0	0	0	0	0	0	0	0	0	0	0	0	0	0	0	0	0	0	0	0	0	0	0
FUS_1045879293_1045888460(++)	16	67193741	16	67184574	CGGCCGTGTCGCACCGCCGGGACCGGCAGCctggccgcctcggcggggcctgggttccca	TRADD->B3GNT9	yes	GT-AG	CanonicalPattern[Major]	->	InFrame	9167	Both	1	no	yes	no	yes	0	0	0	5	0	0	0	0	0	0	0	0	0	0	0	0	0	0	0	0	0	0	0	0	0	0	0	0	0	0	0
FUS_1048028396_1048044630(++)	16	69333677	16	69349911	TTGGATTTTGGTGGTCCCGAGGGAGAACTGaaagccattgatctggtgacgaaagccaca	SNTB2->VPS4A	yes	GT-AG	CanonicalPattern[Major]	2->0	InFrame	16234	Both	2	no	no	no	yes	4	2	0	0	0	0	0	0	0	0	0	0	0	0	0	0	0	0	0	0	0	0	0	0	0	0	0	0	0	0	0
FUS_1062640691_1062685964(++)	16	83945972	16	83991245	CTCATAAAGCGAGTCGTCAAGGAGTTGCAGgtccgctgccagccccaagccccccaccag	MLYCD->OSGIN1	yes	GT-AG	CanonicalPattern[Major]	2->1	FrameShift	45273	Both	1	yes	no	no	no	0	4	0	0	0	0	0	0	0	0	0	0	0	0	0	0	0	0	0	0	0	0	0	0	0	0	0	0	0	0	0
FUS_1070376479_1070433535(++)	17	1384000	17	1326944	AATCTTCGTAACCTTTACCAGCTCACCGACcttcaccaggtacaggtagctctgggggtt	MYO1C->CRK	yes	GT-AG	CanonicalPattern[Major]	2->01	InFrame	57056	Both	1	yes	no	no	yes	0	8	0	0	0	0	0	0	0	0	0	0	0	0	0	0	0	0	0	0	0	0	0	0	0	0	0	0	0	0	0
FUS_1076267813_1111025283(--)	17	7218278	17	41975748	TTATGATGGAGCGGGAGCGCAAGCGGCAGGccatgcagcaagtcctggacaacttgggat	GPS2->MPP2	no	GT-AG	CanonicalPattern[Major]	0->1	InFrame	34757470	Both	4	no	yes	no	no	23	27	25	13	0	0	0	0	0	0	0	0	0	0	0	0	0	0	0	0	0	0	0	0	0	0	0	0	0	0	0
FUS_1108938585_1113177434(++)	17	44127899	17	39889050	TGACTGGCGGAGGTAGGTTAGGACACAGTGcatctggaaatgctagaacaggatgaacac	KIAA1267->HAP1	no	GT-AG	CanonicalPattern[Major]	0->1	InFrame	4238849	Both	1	yes	no	no	no	0	11	0	0	0	0	0	0	0	0	0	0	0	0	0	0	0	0	0	0	0	0	0	0	0	0	0	0	0	0	0
FUS_1174326013_1174528155(++)	18	24283356	18	24081214	CAGAGGTCTTGACATATTGGGCCGACTGTCctcatgtcttccttcttcccgtggatgtcc	LOC728606->KCTD1	yes	GT-AG	CanonicalPattern[Major]	->0	InFrame	202142	Both	5	yes	no	no	yes	15	0	0	0	0	0	0	0	0	27	0	0	0	0	0	0	0	0	0	20	0	0	0	0	0	0	0	11	0	0	0
FUS_1229596486_1229599229(++)	19	1274439	19	1277182	GCAGCCGCTTGCCCAGGAGGCTTGTCCCCTgttgaagaagcctcagcggaggcgatacgg	CIRBP->C19orf24	yes	GT-AG	CanonicalPattern[Major]	->2	InFrame	2743	Both	3	no	yes	no	yes	0	5	11	9	0	0	0	0	0	0	0	0	0	0	0	0	0	0	0	0	0	0	0	0	0	0	0	0	0	0	0
FUS_1234227139_1234236443(++)	19	5905092	19	5914396	CCTAGACGAACTGGGTCGCGCCAAGGACCGctgcccagagcccagaccaagcatggacgc	VMAC->CAPS	yes	GT-AG	CanonicalPattern[Major]	1->	InFrame	9304	Both	3	yes	no	no	yes	0	0	0	4	0	0	0	0	0	0	0	0	12	0	5	0	0	0	0	0	0	0	0	0	0	0	0	0	0	0	0
FUS_1239787419_1239789525(++)	19	11465372	19	11467478	TCAGCAAGAGCGGCCGCTCCTTCCCACCCGagtgagtgtcgtggttggggtgctggaccc	CCDC159->LPPR2	yes	GT-AG	CanonicalPattern[Major]	0->	InFrame	2106	Both	2	no	no	no	yes	4	1	0	0	0	0	0	0	0	0	0	0	0	0	0	0	0	0	0	0	0	0	0	0	0	0	0	0	0	0	0
FUS_1267103262_1267117062(++)	19	38781215	19	38795015	AGAATCCTCCCCTGCCCCTTGGCTCAAAGGccctggagcccacctcccagaagcccggtg	SPINT2->C19orf33	yes	GT-AG	CanonicalPattern[Major]	0->1	InFrame	13800	Both	18	yes	no	no	yes	18	16	11	0	35	0	15	0	4	0	17	4	11	0	20	8	0	0	0	0	0	22	29	14	11	21	8	0	63	53	0
FUS_1272440633_1272451277(++)	19	44129230	19	44118586	ATACAGGATGTTGGCAGGTAGAGAGGGATGcgtagaccacaagtacgtagagcgccctcg	CADM4->ZNF428	yes	GT-AG	CanonicalPattern[Major]	0->	InFrame	10644	Both	1	yes	no	no	yes	6	0	0	0	0	0	0	0	0	0	0	0	0	0	0	0	0	0	0	0	0	0	0	0	0	0	0	0	0	0	0
FUS_1274513871_1274556154(++)	19	46234107	19	46191824	ATCTCACTCTTGGGCTTGTTGAGGAGGCTCcatcgccgcgcgctgcatctccctcggcta	FBXO46->SNRPD2	no	GT-AG	CanonicalPattern[Major]	->2	InFrame	42283	Both	1	yes	no	no	no	0	4	0	0	0	0	0	0	0	0	0	0	0	0	0	0	0	0	0	0	0	0	0	0	0	0	0	0	0	0	0
FUS_1279713177_1279733882(++)	19	51411835	19	51391130	CAGTCTGGGACTGGATGGCAATCACAGCATcgttcgccagcagaccccagccagaaacga	KLK4->KLKP1	yes	GT-AG	CanonicalPattern[Major]	0->	InFrame	20705	Both	9	yes	no	no	yes	6	12	0	62	0	0	0	0	0	8	22	0	0	0	7	0	0	0	0	0	0	0	0	0	8	0	0	0	0	0	7
FUS_1362134470_1362137841(++)	2	74683399	2	74686770	ATCAATGAGCGGCTGCTTACTGCTCGACAGcttcgagagctgtgcccaggagtgaacaac	INO80B->WBP1	yes	GT-AG	CanonicalPattern[Major]	2->0	InFrame	3371	Both	1	no	no	no	yes	0	0	0	4	0	0	0	0	0	0	0	0	0	0	0	0	0	0	0	0	0	0	0	0	0	0	0	0	0	0	0
FUS_1498470406_1498508599(++)	2	211057528	2	211019335	TGGCGATTCCTGTAGATAAGTATTGGAAACtttgcaattgggtactcccacatgtatccc	ACADL->C2orf67	yes	GT-AG	CanonicalPattern[Major]	1->	InFrame	38193	Both	2	yes	no	no	no	0	12	0	0	0	0	0	0	0	0	0	0	0	0	0	0	0	0	0	0	0	0	0	0	0	0	0	0	0	0	10
FUS_150082741_150123101(++)	1	150082742	1	150123102	GGGAGGCACCACAGTGCACAACACGAAAAGggacctcaggatggaaaccagcagcctgca	VPS45->PLEKHO1	yes	GT-AG	CanonicalPattern[Major]	1->0	FrameShift	40360	Both	11	yes	no	no	yes	14	2	12	5	0	0	0	0	0	0	0	0	0	5	0	0	0	0	21	0	0	0	7	5	13	7	0	5	0	0	0
FUS_151129197_151138946(++)	1	151129198	1	151138947	CCAAGGCAAGACTGGCACCCAGCACAGCAGaaaagaagagtcggggacctcctagccagt	TNFAIP8L2->SCNM1	no	GT-AG	CanonicalPattern[Major]	->0	InFrame	9749	Both	6	yes	no	no	yes	4	0	0	0	0	0	0	6	6	0	4	0	0	0	0	0	0	0	0	0	0	0	0	0	14	0	0	0	4	0	0
FUS_151142578_151150476(++)	1	151150477	1	151142579	TGCAGTGTTATCTCTTCTTTTGCTGGCGACccttctatgtcaacgttctcttccttgggg	VPS72->TMOD4	yes	GT-AG	CanonicalPattern[Major]	1->1	FrameShift	7898	Both	4	yes	no	no	yes	4	9	0	0	0	0	0	0	0	0	0	4	0	4	0	0	0	0	0	0	0	0	0	0	0	0	0	0	0	0	0
FUS_151143138_151150476(++)	1	151150477	1	151143139	CATCTCCACTGCATCACCAGGCCACTGGCGccttctatgtcaacgttctcttccttgggg	VPS72->TMOD4	yes	GT-AG	CanonicalPattern[Major]	1->0	FrameShift	7338	Both	1	yes	no	no	yes	0	5	0	0	0	0	0	0	0	0	0	0	0	0	0	0	0	0	0	0	0	0	0	0	0	0	0	0	0	0	0
FUS_1530146500_1530189551(++)	2	242695429	2	242738480	CCAAGCACGTGGTGGGCTATGGCCACCTTGatacttccgggtcatcctcctcctcctcct	D2HGDH->GAL3ST2	yes	GT-AG	CanonicalPattern[Major]	0->2	FrameShift	43051	Both	2	no	yes	no	yes	0	0	6	7	0	0	0	0	0	0	0	0	0	0	0	0	0	0	0	0	0	0	0	0	0	0	0	0	0	0	0
FUS_1531951574_1532023973(++)	20	1373478	20	1301079	AGGGATGACATGGCTGATTCTCAGAACACCcggtgtagtgcaccacgcaggtctggccgc	FKBP1A->SDCBP2	yes	GT-AG	CanonicalPattern[Major]	0->	InFrame	72399	Both	4	yes	yes	no	no	0	4	0	0	0	0	0	0	0	0	6	0	0	0	0	0	0	0	0	0	0	0	0	0	0	0	4	0	0	0	0
FUS_1533098899_1533123840(++)	20	2473345	20	2448404	CTGCAGCATCTTGCTGCTCTTGCCCACCGTccaatgagagaagattcctgtaattctcca	ZNF343->SNRPB	no	GT-AG	CanonicalPattern[Major]	0->0	FrameShift	24941	Both	1	no	no	no	yes	0	4	0	0	0	0	0	0	0	0	0	0	0	0	0	0	0	0	0	0	0	0	0	0	0	0	0	0	0	0	0
FUS_1534453435_1534485700(++)	20	3802940	20	3835205	CCGGAAGGAACAGATTTTAGCTGTGGCCAGtctcgtttcctctcagtccatccacccttc	C20orf29->MAVS	yes	GT-AG	CanonicalPattern[Major]	1->	InFrame	32265	Both	2	no	no	no	no	0	2	6	0	0	0	0	0	0	0	0	0	0	0	0	0	0	0	0	0	0	0	0	0	0	0	0	0	0	0	0
FUS_1633493575_1636546077(++)	21	42870046	21	39817544	CTGGTCCTCACTCACAACTGATAAGGCTTCtgagttcaaagccatcttgctgttatcaac	TMPRSS2->ERG	no	GT-AG	CanonicalPattern[Major]	2->0	InFrame	3052502	Both	2	yes	no	yes	no	0	53	0	0	0	0	0	0	0	0	0	0	0	0	0	0	0	0	0	0	0	0	0	0	0	0	0	0	0	0	0
FUS_1634841571_1634946432(++)	21	41165540	21	41270401	AGAAACAGTAGCTGTGGCCCTCCTCACCAGcgacaaggtgctggggcaaccaatggaaaa	IGSF5->PCP4	yes	GT-AG	CanonicalPattern[Major]	2->0	InFrame	104861	Both	2	yes	no	no	yes	0	4	0	0	9	0	0	0	0	0	0	0	0	0	0	0	0	0	0	0	0	0	0	0	0	0	0	0	0	0	0
FUS_1641336964_1641392107(++)	21	47660933	21	47716076	AGAAGGATGAAAAGGCTTTATTGCCAAACTgtgacggccacccacggactctgtcacttg	MCM3AP-AS1->YBEY	no	GT-AG	CanonicalPattern[Major]	->0	InFrame	55143	Both	1	yes	no	no	yes	0	4	0	0	0	0	0	0	0	0	0	0	0	0	0	0	0	0	0	0	0	0	0	0	0	0	0	0	0	0	0
FUS_1702956224_1702962832(++)	3	9845697	3	9852305	CGCATTGTGGCTGAAGAGTTCCTTAAGAATgtttcccggtcctctggcgaggatcctcca	ARPC4->TTLL3	yes	GT-AG	CanonicalPattern[Major]	2->1	FrameShift	6608	Both	13	yes	no	no	yes	0	10	17	8	0	0	0	0	0	10	0	0	0	9	0	0	0	0	0	0	0	0	0	0	0	0	0	0	0	7	4
FUS_1703084914_1703086631(++)	3	9974387	3	9976104	TCCTCCTTCTCAAAAAGGATCACGCGAAAGgtccccagcctgggtaaagatggccccatg	IL17RC->CRELD1	yes	GT-AG	CanonicalPattern[Major]	0->	InFrame	1717	Both	1	no	no	no	yes	0	0	0	7	0	0	0	0	0	0	0	0	0	0	0	0	0	0	0	0	0	0	0	0	0	0	0	0	0	0	0
FUS_1737738232_1737781093(++)	3	44627705	3	44670566	GGATTGAGGCTGCTGTGCACAGGAATATGGatgatactctccaagctgtaaggaagaagt	ZNF660->ZNF197	no	GT-AG	CanonicalPattern[Major]	->	InFrame	42861	Both	2	yes	no	no	yes	4	0	0	0	0	0	0	0	0	0	0	0	0	0	0	0	0	0	0	0	0	0	0	0	0	0	0	0	0	0	0
FUS_1741711096_1741712743(++)	3	48602216	3	48600569	CAGAGCACACCTGGTCATCGTGAGGTCAGGctgtcccctggctctggaccacccggggtg	COL7A1->UCN2	yes	GT-AG	CanonicalPattern[Major]	0->	InFrame	1647	Both	2	yes	no	no	yes	4	0	0	0	0	0	0	0	0	0	0	0	0	0	0	0	0	0	0	0	0	0	0	0	0	0	0	0	0	0	0
FUS_1805760545_1812692793(++)	3	119582266	3	112650018	GTTTTTCATCCATACATAAACTGCTTGAAGcttgagtggtgaagttgaagagtgcaggtg	GSK3B->CD200R1	no	GT-AG	CanonicalPattern[Major]	0->1	InFrame	6932248	Both	1	yes	no	no	no	0	6	0	0	0	0	0	0	0	0	0	0	0	0	0	0	0	0	0	0	0	0	0	0	0	0	0	0	0	0	0
FUS_1812922721_2536119471(-+)	3	119812194	7	101801840	CTTCAGCTTTTGGCAGCATGAAAGTTAGCAggccgacgagattgaaatgatcatgacgga	GSK3B->CUX1	no	GT-AG	CanonicalPattern[Major]	0->2	FrameShift	-1	Both	1	yes	no	no	n/a	0	6	0	0	0	0	0	0	0	0	0	0	0	0	0	0	0	0	0	0	0	0	0	0	0	0	0	0	0	0	0
FUS_1829757596_1829809835(++)	3	136647069	3	136699308	CTATTGTGAAAAACCTAAAGGATACCTTAGatgaagtggccattctgcctgcccctcaga	NCK1->IL20RB	yes	GT-AG	CanonicalPattern[Major]	0->1	InFrame	52239	Both	1	yes	no	no	yes	0	4	0	0	0	0	0	0	0	0	0	0	0	0	0	0	0	0	0	0	0	0	0	0	0	0	0	0	0	0	0
FUS_1835277239_1835278971(--)	3	142166712	3	142168444	TGTCTCAGCGAAGTGGTGAAAGAGCATCAGgccaagacccatgttcttgacattgagcag	XRN1->ATR	yes	GT-AG	CanonicalPattern[Major]	2->0	InFrame	1732	Both	2	yes	no	no	yes	19	28	0	0	0	0	0	0	0	0	0	0	0	0	0	0	0	0	0	0	0	0	0	0	0	0	0	0	0	0	0
FUS_1835277239_1835282602(--)	3	142166712	3	142172075	TGTCTCAGCGAAGTGGTGAAAGAGCATCAGtgtcttaaagacttttctacatgatcctct	XRN1->ATR	yes	GT-AG	CanonicalPattern[Major]	2->2	FrameShift	5363	Both	2	yes	no	no	yes	26	23	0	0	0	0	0	0	0	0	0	0	0	0	0	0	0	0	0	0	0	0	0	0	0	0	0	0	0	0	0
FUS_1876646426_1876661807(++)	3	183551280	3	183535899	TTCACTCCAGTCCAAGCCTGGAATTCCTGTattccaaaaagagctcccccaagatgtgcc	PARL->MAP6D1	yes	GT-AG	CanonicalPattern[Major]	1->2	InFrame	15381	Both	1	yes	no	no	yes	0	4	0	0	0	0	0	0	0	0	0	0	0	0	0	0	0	0	0	0	0	0	0	0	0	0	0	0	0	0	0
FUS_1971881748_1972245617(++)	4	80748757	4	81112626	AACATGGATGGCCTTGGGAACGTGGAAAAGatactatcaaatcagcctgggaagcatctt	GDEP->PRDM8	no	GT-AG	CanonicalPattern[Major]	->	InFrame	363869	Both	1	yes	no	no	no	0	4	0	0	0	0	0	0	0	0	0	0	0	0	0	0	0	0	0	0	0	0	0	0	0	0	0	0	0	0	0
FUS_1979372579_1979394633(++)	4	88261642	4	88239588	GCACTCAGCTGCAGTTTCCTCCACACCGCGctttccaatgttgttaaaaaagctatagaa	HSD17B11->HSD17B13	yes	GT-AG	CanonicalPattern[Major]	1->0	FrameShift	22054	Both	1	yes	no	no	no	4	0	0	0	0	0	0	0	0	0	0	0	0	0	0	0	0	0	0	0	0	0	0	0	0	0	0	0	0	0	0
FUS_2010333535_2020885956(--)	4	129752965	4	119200544	CATCCATCGTAATGTGTTCAGCTCAGCTTCtgccattgtcgtcagaatcctcactgctgc	PHF17->SNHG8	no	GT-AG	CanonicalPattern[Major]	0->	InFrame	10552421	Both	1	yes	no	yes	no	0	160	0	0	0	0	0	0	0	0	0	0	0	0	0	0	0	0	0	0	0	0	0	0	0	0	0	0	0	0	0
FUS_205593018_205630988(++)	1	205630989	1	205593019	CAGGGTGATAGCACTGTCCATAGCAATGAGctgcttctcccggtggtagagggaggccag	SLC45A3->ELK4	yes	GT-AG	CanonicalPattern[Major]	2->	InFrame	37970	Both	3	yes	yes	no	yes	0	0	0	12	0	0	0	0	0	0	0	0	0	0	0	0	0	0	0	0	0	0	0	0	0	0	0	0	0	0	0
FUS_2213885597_2214232383(--)	5	131945088	5	131598302	AGCCAATGCAGCCTTGCTGCCAGCATGGACcttctgtgtatcaatatcttgtctcatgag	RAD50->PDLIM4	yes	GT-AG	CanonicalPattern[Major]	2->0	InFrame	346786	Both	1	yes	no	yes	no	0	14	0	0	0	0	0	0	0	0	0	0	0	0	0	0	0	0	0	0	0	0	0	0	0	0	0	0	0	0	0
FUS_2220916789_2220986743(++)	5	138629494	5	138699448	CCTCTCCTTTTCCCTCTCCCTTTCCCTAAGgttaaaaacgacaaccaacatcagccatga	MATR3->PAIP2	yes	GT-AG	CanonicalPattern[Major]	->	InFrame	69954	Both	1	no	no	no	no	0	0	4	0	0	0	0	0	0	0	0	0	0	0	0	0	0	0	0	0	0	0	0	0	0	0	0	0	0	0	0
FUS_2295332958_2295336474(++)	6	32130399	6	32133915	GAGACCGTCCTGGAGATGGAGGAGCAACTGcctgtagggtccagcgtcaaagcgaatcat	PPT2->EGFL8	yes	GT-AG	CanonicalPattern[Major]	2->	InFrame	3516	Both	1	yes	no	no	no	0	4	0	0	0	0	0	0	0	0	0	0	0	0	0	0	0	0	0	0	0	0	0	0	0	0	0	0	0	0	0
FUS_2295332958_2295336834(++)	6	32130399	6	32134275	GAGACCGTCCTGGAGATGGAGGAGCAACTGtcagggagtctgctccaagcagacactggt	PPT2->EGFL8	yes	GT-AG	CanonicalPattern[Major]	2->2	FrameShift	3876	Both	1	yes	no	no	no	4	0	0	0	0	0	0	0	0	0	0	0	0	0	0	0	0	0	0	0	0	0	0	0	0	0	0	0	0	0	0
FUS_2411033082_2411913829(++)	6	147830523	6	148711270	CACCTGAGCAAGCCCCCGTACTCCCGCAAGgacggttcactgggaaacatcgatgacctg	SAMD5->SASH1	yes	GT-AG	CanonicalPattern[Major]	2->0	InFrame	880747	Both	1	yes	no	no	no	0	4	0	0	0	0	0	0	0	0	0	0	0	0	0	0	0	0	0	0	0	0	0	0	0	0	0	0	0	0	0
FUS_2430474306_2430554942(++)	6	167352383	6	167271747	CACATCCAGGTTGAGATCCTCCTCTGTGGTctgttgaggtccagctccctgtagagttcc	RNASET2->RPS6KA2	no	GT-AG	CanonicalPattern[Major]	1->0	FrameShift	80636	Both	1	yes	no	no	yes	8	0	0	0	0	0	0	0	0	0	0	0	0	0	0	0	0	0	0	0	0	0	0	0	0	0	0	0	0	0	0
FUS_2442159005_2442361169(++)	7	7841374	7	8043538	TCGGACATAGAGGCCAACCAACCTTTGGAGcggacaaggcaaaatctcagcaagttcgga	LOC729852->GLCCI1	yes	GT-AG	CanonicalPattern[Major]	->1	InFrame	202164	Both	4	yes	no	no	yes	0	4	0	0	0	0	0	0	0	0	0	0	0	0	0	0	0	0	0	0	0	0	0	0	0	0	0	4	0	0	0
FUS_2478226606_2478238889(++)	7	43921258	7	43908975	GCAAGGCAGCTCTCGGCTCCAGGACAGCACctgttggaaaatcattgtcctgagcctcat	URGCP->MRPS24	yes	GT-AG	CanonicalPattern[Major]	0->0	FrameShift	12283	Both	5	yes	no	no	no	6	0	0	0	0	0	4	0	0	0	6	0	0	0	0	0	0	0	0	0	0	0	0	0	0	0	8	5	0	0	0
FUS_2533475949_2533515459(++)	7	99158318	7	99197828	ACACCGACATGGAACAGGGACTCACTGGGGcagttccaagagcctctgagttcctgcctt	ZNF655->LOC100289187	yes	GT-AG	CanonicalPattern[Major]	0->	InFrame	39510	Both	3	yes	no	no	yes	10	0	0	0	0	0	4	0	0	0	0	0	0	0	0	0	0	0	0	0	0	0	0	0	0	0	0	0	0	0	6
FUS_2533838857_2533887000(++)	7	99569369	7	99521226	GTTTTTCCTGGGCTAAGCTTCTTCCTGGAAcgttactgtcgttgtaatactccacgatgt	AZGP1->GJC3	yes	GT-AG	CanonicalPattern[Major]	0->1	InFrame	48143	Both	9	yes	yes	no	no	0	0	0	12	55	10	19	13	0	0	56	29	0	0	0	0	67	32	0	0	6	40	17	0	48	18	0	0	8	7	61
FUS_2541534668_2541538835(++)	7	107217037	7	107221204	AAAATGTGTGGCGGATTACTGGGACAGATGgtgtgaagaaaaaaatgacactccaatggg	DUS4L->BCAP29	yes	GT-AG	CanonicalPattern[Major]	0->	InFrame	4167	Both	3	yes	no	no	yes	0	0	0	2	0	0	0	0	0	4	0	0	0	0	0	0	0	0	0	0	0	0	0	0	0	0	0	0	0	0	4
FUS_2616541985_2616560088(++)	8	23085666	8	23103769	ATGCTCTTGGACTTCCCAGCCTCAAGAACTagattcacggatccatccgggtggtccggg	LOC389641->CHMP7	yes	GT-AG	CanonicalPattern[Major]	->	InFrame	18103	Both	2	no	no	no	yes	5	2	0	0	0	0	0	0	0	0	0	0	0	0	0	0	0	0	0	0	0	0	0	0	0	0	0	0	0	0	0
FUS_2616682266_2616748149(++)	8	23291830	8	23225947	CAGGCGGGGTACAGAAGCAGCAGGAGCTTTcttaatggtagaaagcgggtcctgtagagg	ENTPD4->LOXL2	yes	GT-AG	CanonicalPattern[Major]	1->	InFrame	65883	Both	1	yes	no	no	no	4	0	0	0	0	0	0	0	0	0	0	0	0	0	0	0	0	0	0	0	0	0	0	0	0	0	0	0	0	0	0
FUS_271858570_271865983(++)	10	22607947	10	22615360	AGTTTTAGTTGCAGCATGGAACAATTACAGgattttttatcaagcagaaatgcatcgaac	COMMD3->BMI1	yes	GT-AG	CanonicalPattern[Major]	2->	InFrame	7413	Both	1	yes	no	no	yes	0	5	0	0	0	0	0	0	0	0	0	0	0	0	0	0	0	0	0	0	0	0	0	0	0	0	0	0	0	0	0
FUS_282082851_282123855(--)	10	32873232	10	32832228	CTTTGTTCGATTATTTGTAGGCTTAGTTTTcttgagatttttctgctgcttggtaagttt	C10orf68->CCDC7	yes	GT-AG	CanonicalPattern[Major]	0->0	FrameShift	41004	Both	14	yes	no	no	yes	0	12	0	0	8	18	10	0	0	0	0	0	0	0	0	0	0	0	0	0	32	6	0	0	0	5	0	0	0	0	0
FUS_2839358878_2839409713(++)	9	99589362	9	99538527	GGGACTCCTGTTCCTGGGGCTCCCTCCTTCctggggagttcctgcttagaaatcctttct	ZNF782->ZNF510	yes	GT-AG	CanonicalPattern[Major]	0->	InFrame	50835	Both	6	yes	no	no	yes	0	0	10	0	0	0	0	0	0	0	4	0	0	0	0	0	0	0	0	0	0	0	0	0	4	0	4	0	0	0	0
FUS_2879507161_2879513905(++)	9	139686810	9	139693554	CCGGGCAGCTCCCCAAAGACAGGAGCACAGagcagtgtcgggcactccagatccaagggg	TMEM141->KIAA1984	yes	GT-AG	CanonicalPattern[Major]	0->1	InFrame	6744	Both	2	yes	no	no	yes	7	0	0	0	0	0	0	0	0	0	0	0	0	0	0	0	0	0	0	0	0	0	0	0	0	0	0	0	6	0	0
FUS_2930072066_2930079843(++)	X	49021699	X	49029476	GAGGGGTGGGAGAGCCCCGAAAAGGAGTTGatattatgcctggtgatcctgatctgcttc	MAGIX->PLP2	yes	GT-AG	CanonicalPattern[Major]	0->0	FrameShift	7777	Both	1	no	no	no	yes	0	2	0	0	0	0	0	0	0	0	0	0	0	0	0	0	0	0	0	0	0	0	0	0	0	0	0	0	0	0	0
FUS_300806459_300829751(++)	10	51555836	10	51579128	ATGAGGGAGTTCCAGGAGATTCAACCAGGAgagcagtgaggagaatgaataccttccaag	MSMB->NCOA4	yes	GT-AG	CanonicalPattern[Major]	0->1	InFrame	23292	Both	1	yes	no	no	no	0	4	0	0	0	0	0	0	0	0	0	0	0	0	0	0	0	0	0	0	0	0	0	0	0	0	0	0	0	0	0
FUS_3051097576_3051142280(++)	Y	14776617	Y	14821321	CCTAAAGTATTTGCCGTTGGTGATTCAAGGgataactacataaagagacaaaaaaaagaa	TTTY15->USP9Y	yes	GT-AG	CanonicalPattern[Major]	->	InFrame	44704	Both	1	no	no	no	yes	0	0	4	0	0	0	0	0	0	0	0	0	0	0	0	0	0	0	0	0	0	0	0	0	0	0	0	0	0	0	0
FUS_31821820_31883231(++)	1	31821821	1	31883232	ACAAGGAATCCTTCTAGAAAAAGAAAGAAGatgagaagcatgaggctgagagaggaggag	ZCCHC17->SERINC2	no	GT-AG	CanonicalPattern[Major]	2->0	InFrame	61411	Both	2	no	no	no	no	5	4	0	0	0	0	0	0	0	0	0	0	0	0	0	0	0	0	0	0	0	0	0	0	0	0	0	0	0	0	0
FUS_392511628_392685961(++)	11	7900554	11	7726221	CCTTAACCAGACTCTGCCCACAACTGGGAGagttctgtgggctgttcaggaagcatagcg	LOC283299->OVCH2	no	GT-AG	CanonicalPattern[Major]	->1	InFrame	174333	Both	1	yes	no	no	yes	7	0	0	0	0	0	0	0	0	0	0	0	0	0	0	0	0	0	0	0	0	0	0	0	0	0	0	0	0	0	0
FUS_43831293_43850716(++)	1	43850717	1	43831294	TCACAACAGCCTCCATCCTGGCTAAGGACTcgctggtagggatgcatggaagccgacttg	MED8->ELOVL1	yes	GT-AG	CanonicalPattern[Major]	1->	InFrame	19423	Both	1	yes	no	no	yes	0	4	0	0	0	0	0	0	0	0	0	0	0	0	0	0	0	0	0	0	0	0	0	0	0	0	0	0	0	0	0
FUS_447260203_447268379(++)	11	62482972	11	62474796	ATTTTCCTGGATATGGAAAATGGAGGGTCCatcccgattgtattgtctgtaatagtctct	HNRNPUL2->BSCL2	yes	GT-AG	CanonicalPattern[Major]	2->	InFrame	8176	Both	1	yes	no	no	yes	0	8	0	0	0	0	0	0	0	0	0	0	0	0	0	0	0	0	0	0	0	0	0	0	0	0	0	0	0	0	0
FUS_449848868_449873422(++)	11	65063461	11	65088015	ATCCCGTCAGAGCTGAGGTACTTCGTGAAGctcctcagccctggaccggggacaagtaac	POLA2->CDC42EP2	yes	GT-AG	CanonicalPattern[Major]	2->	InFrame	24554	Both	5	yes	yes	no	yes	0	3	4	0	0	0	0	0	0	0	0	0	0	4	0	0	0	0	0	0	0	0	0	0	9	0	0	0	0	0	8
FUS_451169935_451192578(++)	11	66384528	11	66407171	GACGCGTCATCGAGTGTGACGTGGTGAAAGgctcttgtcaggatggtgaagctgttcatc	RBM14->RBM4	yes	GT-AG	CanonicalPattern[Major]	0->	InFrame	22643	Both	14	yes	no	no	yes	12	7	9	9	0	0	0	0	0	0	9	0	0	0	0	0	0	0	9	0	0	0	0	0	0	0	0	6	7	0	8
FUS_501852038_501859125(++)	11	117066631	11	117073718	TCCTCCATCGCCATGTTCGGGTCCTTCCTGctttccccagacatggccaacaagggtcct	SIDT2->TAGLN	yes	GT-AG	CanonicalPattern[Major]	2->	InFrame	7087	Both	9	yes	yes	no	yes	0	6	0	0	0	0	0	0	0	0	18	0	7	0	8	4	0	0	26	0	0	0	0	0	8	0	12	0	0	0	0
FUS_509694372_509732060(++)	11	124908965	11	124946653	ACAACTGTATTTTCTATAAAAACCACAGAGgttccgaggcctcatcctgctgctgacctt	CCDC15->SLC37A2	yes	GT-AG	CanonicalPattern[Major]	0->2	FrameShift	37688	Both	2	yes	no	no	no	0	15	0	0	0	0	0	0	0	0	0	0	0	0	0	0	0	4	0	0	0	0	0	0	0	0	0	0	0	0	0
FUS_526264811_1987050276(+-)	4	95917285	12	6472876	TCCTCCAGCTCCTCTTTAATTTCCGGGTACcttctcacttatggcaggcttgcttgttta	BMPR1B->SCNN1A	no	GT-AG	CanonicalPattern[Major]	->2	InFrame	-1	Both	1	yes	no	no	n/a	0	9	0	0	0	0	0	0	0	0	0	0	0	0	0	0	0	0	0	0	0	0	0	0	0	0	0	0	0	0	0
FUS_577958846_577968828(++)	12	58166911	12	58176893	GCATCGTGGGGATCTTGGCAGCGCTGCAGGgctgggtctcttctgcgtcagtcgccccag	FAM119B->TSFM	yes	GT-AG	CanonicalPattern[Major]	0->0	FrameShift	9982	Both	3	no	no	no	yes	10	6	10	0	0	0	0	0	0	0	0	0	0	0	0	0	0	0	0	0	0	0	0	0	0	0	0	0	0	0	0
FUS_68513044_68603462(++)	1	68603463	1	68513045	CTCCCACACTTAGCTGGCAGCAGGAGACCCcattggactggtcttctccatagtttttat	WLS->DIRAS3	yes	GT-AG	CanonicalPattern[Major]	0->	InFrame	90418	Both	1	yes	no	no	yes	4	0	0	0	0	0	0	0	0	0	0	0	0	0	0	0	0	0	0	0	0	0	0	0	0	0	0	0	0	0	0
FUS_704215738_704238189(++)	13	50571899	13	50594350	GCCAAATACATCAGCTTGTAGGAGACAGAGgtatgtttctataaaacctgataaccgaaa	TRIM13->KCNRG	yes	GT-AG	CanonicalPattern[Major]	->12	InFrame	22451	Both	2	no	no	no	yes	0	3	0	17	0	0	0	0	0	0	0	0	0	0	0	0	0	0	0	0	0	0	0	0	0	0	0	0	0	0	0
FUS_767921440_767967841(++)	13	114277601	13	114324002	CAGTCCAATGTCAACATTGCCCAGCAAGTGggtgctatggtggagaagaagattctgatg	TFDP1->GRK1	no	GT-AG	CanonicalPattern[Major]	2->0	InFrame	46401	Both	3	no	yes	no	no	19	9	12	0	0	0	0	0	0	0	0	0	0	0	0	0	0	0	0	0	0	0	0	0	0	0	0	0	0	0	0
FUS_806783102_2448506494(+-)	14	37969343	7	14188863	CTCCCAAGTGGCCAATGAAAAAGTTCAAAAataaaaattacacacaagaaccaagcccca	MIPOL1->DGKB	no	GT-AG	CanonicalPattern[Major]	1->0	FrameShift	-1	Both	4	no	yes	no	n/a	30	24	26	11	0	0	0	0	0	0	0	0	0	0	0	0	0	0	0	0	0	0	0	0	0	0	0	0	0	0	0
FUS_8482786_9770481(-+)	1	8482787	1	9770482	AGAAAGGAGCTGCTTCCCAATAAGGAAACAgacaactgtcatctgggaagtaacaacgca	RERE->PIK3CD	yes	GT-AG	CanonicalPattern[Major]	2->	InFrame	1287695	Both	4	no	yes	no	no	98	61	113	54	0	0	0	0	0	0	0	0	0	0	0	0	0	0	0	0	0	0	0	0	0	0	0	0	0	0	0
FUS_84967652_85028939(++)	1	85028940	1	84967653	CTGTTTCAAGTCTGCAGCTGCCTGGGAAACtttatagttataataaggagcccgctgatc	CTBS->GNG5	no	GT-AG	CanonicalPattern[Major]	2->0	InFrame	61287	Both	28	yes	yes	no	no	27	18	43	18	7	0	22	17	34	30	6	6	0	34	20	21	30	38	11	41	0	0	6	4	23	9	14	22	15	29	20
FUS_966945107_966958113(++)	15	90781780	15	90794786	CCAAACTTGGACTGAAGTGACTCTACTAAGatcactggccatcaacctgaccaactgcaa	C15orf58->TTLL13	yes	GT-AG	CanonicalPattern[Major]	->2	InFrame	13006	Both	1	no	no	no	yes	0	2	0	0	0	0	0	0	0	0	0	0	0	0	0	0	0	0	0	0	0	0	0	0	0	0	0	0	0	0	0
FUS_9751628_12169622(++)	1	9751629	1	12169623	TGCTGGTCTTTCTTGGACTATTCCAGAGAGgcacggcgcagaagaacacggtctgtgagc	PIK3CD->TNFRSF8	no	GT-AG	CanonicalPattern[Major]	->1	InFrame	2417994	Both	1	no	no	no	no	5	0	0	0	0	0	0	0	0	0	0	0	0	0	0	0	0	0	0	0	0	0	0	0	0	0	0	0	0	0	0
FUS_979128148_979143709(++)	16	433429	16	448990	GGAATTCCACCTCTGCGTTTTTCCCTCCAGgagggccctcctggacccgggagcggaccc	LOC100134368->NME4	yes	GT-AG	CanonicalPattern[Major]	->1	InFrame	15561	Both	2	yes	no	no	yes	10	0	0	0	0	0	0	0	0	0	0	0	0	0	0	0	0	0	0	0	0	0	0	0	0	0	6	0	0	0	0
FUS_983088011_983100006(++)	16	4405287	16	4393292	CATCACAATGATCTGGGCCAGGTACTTGGCccactcgtcctcgtccacgccttcaaagga	CORO7->PAM16	yes	GT-AG	CanonicalPattern[Major]	2->0	InFrame	11995	Both	1	yes	no	no	yes	4	0	0	0	0	0	0	0	0	0	0	0	0	0	0	0	0	0	0	0	0	0	0	0	0	0	0	0	0	0	0
FUS_150305156_2893974736(-+)	1	150305157	X	12924369	TGTCGTGTTGCTGCCTCCATCATCTGTTTGatctgtagtcccagctactcaggaggctga	LOC349408->PRPF3	no	AT-AC	CanonicalPattern[Minor]	->2	InFrame	-1	None	2	no	no	no	n/a	0	15	23	0	0	0	0	0	0	0	0	0	0	0	0	0	0	0	0	0	0	0	0	0	0	0	0	0	0	0	0
FUS_1073939941_1073941246(++)	17	4891711	17	4890406	TCGGCTATGTGCAGTGAAGCTGGGGTTGGGacgctgccaactccatcccccagggattgt	INCA1->CAMTA2	yes	CT-AC	NonCanonicalPattern	0->	InFrame	1305	None	2	yes	no	no	yes	0	0	6	0	0	0	0	0	0	4	0	0	0	0	0	0	0	0	0	0	0	0	0	0	0	0	0	0	0	0	0
FUS_1271213595_1271234457(++)	19	42912410	19	42891548	GGTGCGGATGGAGTGCAGGCCTCCGGGCAGtgctccccgaaggacaccagcccaatggag	LIPE->CNFN	yes	CT-AC	NonCanonicalPattern	1->0	FrameShift	20862	None	2	yes	no	no	yes	0	8	0	0	0	0	0	0	0	0	0	0	0	0	0	0	0	4	0	0	0	0	0	0	0	0	0	0	0	0	0
FUS_1489279424_1489324780(++)	2	201873709	2	201828353	TCCAGTAATTCGCGCCCGACCACCGGGGAGtgaatgtttccctctgaggatgaagatcac	FAM126B->ORC2	yes	CT-AC	NonCanonicalPattern	0->	InFrame	45356	None	1	yes	no	no	yes	0	6	0	0	0	0	0	0	0	0	0	0	0	0	0	0	0	0	0	0	0	0	0	0	0	0	0	0	0	0	0
FUS_1685059179_1685073232(++)	22	43267281	22	43253228	GAGCCGCGGCGCAGCTGGCCCAGCCAACCGgaaaaggagtggatgcccacgtggctggct	PACSIN2->ARFGAP3	yes	CT-AC	NonCanonicalPattern	->	InFrame	14053	None	2	no	no	no	yes	0	6	0	6	0	0	0	0	0	0	0	0	0	0	0	0	0	0	0	0	0	0	0	0	0	0	0	0	0	0	0
FUS_2382458714_2382530207(++)	6	119327648	6	119256155	AGCGGGTTCGTCTCCGGCGCAAGAAGGCTGgctgtctttagtcaagtcaagctcattctg	FAM184A->MCM9	yes	CT-AC	NonCanonicalPattern	2->	InFrame	71493	None	1	yes	no	no	yes	7	0	0	0	0	0	0	0	0	0	0	0	0	0	0	0	0	0	0	0	0	0	0	0	0	0	0	0	0	0	0
FUS_32670939_32671245(++)	1	32670940	1	32671246	TCGGGCGGGTGTTCTGCGGCCCCCCAGGTGttcgcaggcgcgcgggcgggcctggcagtt	CCDC28B->IQCC	yes	CT-AC	NonCanonicalPattern	->	InFrame	306	None	1	yes	no	no	yes	4	0	0	0	0	0	0	0	0	0	0	0	0	0	0	0	0	0	0	0	0	0	0	0	0	0	0	0	0	0	0
FUS_630680080_630685590(++)	12	110893655	12	110888145	GAGCGCTTCCGGTCTGGCAGCCTGGGCGAGatccatttttgtcatgatgttgacttgcgg	GPN3->ARPC3	yes	CT-AC	NonCanonicalPattern	2->	InFrame	5510	None	1	no	no	no	yes	0	4	0	0	0	0	0	0	0	0	0	0	0	0	0	0	0	0	0	0	0	0	0	0	0	0	0	0	0	0	0
FUS_2534013099_2983892181(-+)	7	99695468	X	102841814	GGCTGGAGAGCTCACCAGGGAGGAGCTGAGgcaaaagaaggaaagtcagagagggaggga	MCM7->TCEAL4	no	GC-AG	CanonicalPattern[Minor]	1->0	FrameShift	-1	None	1	no	no	no	n/a	0	2	0	0	0	0	0	0	0	0	0	0	0	0	0	0	0	0	0	0	0	0	0	0	0	0	0	0	0	0	0
FUS_300812928_1671692392(++)	10	51562305	22	29886441	CTACACCTGTGGGTTATGACAAAGACAACTgccaaggaacccagcaaaccagcagagaag	MSMB->NEFH	no	GC-AG	CanonicalPattern[Minor]	02->0	InFrame	-1	None	1	yes	no	no	n/a	4	0	0	0	0	0	0	0	0	0	0	0	0	0	0	0	0	0	0	0	0	0	0	0	0	0	0	0	0	0	0
FUS_450052566_920992927(++)	11	65267159	15	44829600	TGGAAAACTGGAAGACAGAAGTACGGGAAGgcgaggacgaggacgaggacgtcaaggata	MALAT1->EIF3J	no	GC-AG	CanonicalPattern[Minor]	->1	InFrame	-1	None	1	yes	no	no	n/a	0	4	0	0	0	0	0	0	0	0	0	0	0	0	0	0	0	0	0	0	0	0	0	0	0	0	0	0	0	0	0
FUS_642784711_1705736400(++)	12	122992776	3	12625873	AGCAGATTGGGATTTGTCCCCTTCTTTCTTgccctgtgagcagtctagaaggtccttagc	RAF1->RSRC2	no	GC-AG	CanonicalPattern[Minor]	->0	InFrame	-1	None	1	no	no	no	n/a	0	0	4	0	0	0	0	0	0	0	0	0	0	0	0	0	0	0	0	0	0	0	0	0	0	0	0	0	0	0	0
FUS_1073940106_1073941246(++)	17	4890571	17	4891711	CGGAGTGGTGGTCCCAGGAGAACCTCCGAGacgctgccaactccatcccccagggattgt	INCA1->CAMTA2	yes	GT-AG	CanonicalPattern[Major]	0->	InFrame	1140	None	2	no	no	no	yes	7	5	0	0	0	0	0	0	0	0	0	0	0	0	0	0	0	0	0	0	0	0	0	0	0	0	0	0	0	0	0
FUS_1074452967_1074454592(++)	17	5405057	17	5403432	GCGCCAACTCTGGGGCACAGCTGGCTCCTCctgcggtctactcaggcctccttgtcatcc	NLRP1->LOC728392	yes	GT-AG	CanonicalPattern[Major]	->	InFrame	1625	None	1	yes	no	no	yes	6	0	0	0	0	0	0	0	0	0	0	0	0	0	0	0	0	0	0	0	0	0	0	0	0	0	0	0	0	0	0
FUS_1234231243_1234236279(++)	19	5909196	19	5914232	ATTACAGAATGGAGACAGAAAGCCACTGCTaggcaccttccactagcaacagtctcccca	VMAC->CAPS	yes	GT-AG	CanonicalPattern[Major]	->	InFrame	5036	None	1	yes	no	no	yes	6	0	0	0	0	0	0	0	0	0	0	0	0	0	0	0	0	0	0	0	0	0	0	0	0	0	0	0	0	0	0
FUS_1271213409_1271234457(++)	19	42891362	19	42912410	ATCTGGCAGAGGGCGCAGGGCAGACAAAAGtgctccccgaaggacaccagcccaatggag	LIPE->CNFN	yes	GT-AG	CanonicalPattern[Major]	1->2	InFrame	21048	None	9	yes	no	no	yes	7	1	0	0	0	0	0	12	0	0	14	0	0	0	0	5	8	0	8	0	0	0	11	0	0	0	0	0	14	0	0
FUS_150780800_150784486(++)	1	150784487	1	150780801	GGGATTGCGGAAGTCAGCTCCAGTGATCGGcccaatagttctattctgaaaaggggggaa	ARNT->CTSK	yes	GT-AG	CanonicalPattern[Major]	->	InFrame	3686	None	1	no	no	no	yes	0	0	4	0	0	0	0	0	0	0	0	0	0	0	0	0	0	0	0	0	0	0	0	0	0	0	0	0	0	0	0
FUS_1692730767_1692731214(++)	22	50924816	22	50925263	AATCTCCAGCTGTGGTTGTTGAACTCGGAGgagcctggctgaggacacactcgccagcct	ADM2->MIOX	yes	GT-AG	CanonicalPattern[Major]	->	InFrame	447	None	2	no	no	no	yes	0	0	5	4	0	0	0	0	0	0	0	0	0	0	0	0	0	0	0	0	0	0	0	0	0	0	0	0	0	0	0
FUS_1742424801_1742426042(++)	3	49315515	3	49314274	TGCATCTTCTTAGTTTTTCAGACATTTCTCctgtttaaaaataaaaataattcagcctct	USP4->C3orf62	yes	GT-AG	CanonicalPattern[Major]	->1	InFrame	1241	None	1	yes	no	no	yes	0	7	0	0	0	0	0	0	0	0	0	0	0	0	0	0	0	0	0	0	0	0	0	0	0	0	0	0	0	0	0
FUS_1980762401_1980764251(++)	4	89629410	4	89631260	AAGAAAATTCTACATGATTAAAGAATCCATccctttacagaaaacaactgaccaatcctt	HERC3->FAM13AOS	yes	GT-AG	CanonicalPattern[Major]	->	InFrame	1850	None	2	yes	no	no	yes	0	0	0	3	0	0	0	0	0	5	0	0	0	0	0	0	0	0	0	0	0	0	0	0	0	0	0	0	0	0	0
FUS_2092721614_2092729534(++)	5	10434319	5	10442239	CAAGTAGAAATCAGCAGTGGAGTGTCTGTGcgcgccgcgattcaccagcctggtcccttc	MARCH6->ROPN1L	no	GT-AG	CanonicalPattern[Major]	->	InFrame	7920	None	1	yes	no	no	yes	0	6	0	0	0	0	0	0	0	0	0	0	0	0	0	0	0	0	0	0	0	0	0	0	0	0	0	0	0	0	0
FUS_2116272070_2116274575(++)	5	33987280	5	33984775	CTGTGTTTCAAACTGGATTTGACGTGGAGCctggataatttttttatttttatttcgtag	AMACR->SLC45A2	yes	GT-AG	CanonicalPattern[Major]	->	InFrame	2505	None	5	yes	no	no	yes	0	6	0	0	0	0	0	0	0	0	0	0	0	11	0	0	0	9	0	0	0	0	0	0	0	0	0	0	0	0	0
FUS_3051123329_3051134898(++)	Y	14802370	Y	14813939	TGCTGTATTTGTATACAAGTATTTTGGAAGagagcttggagataattctggtggctgtgt	TTTY15->USP9Y	yes	GT-AG	CanonicalPattern[Major]	->	InFrame	11569	None	15	yes	no	no	yes	7	1	0	0	0	0	0	0	0	0	0	7	0	0	0	0	0	0	0	0	0	0	0	0	0	0	0	0	0	5	0
FUS_793554275_793575163(++)	14	24740516	14	24761404	CTGGGACAGGCTTTGCACGTTCCACAAGAGgatcctgcaggacctcctcctttgccatat	DHRS1->RABGGTA	yes	GT-AG	CanonicalPattern[Major]	0->	InFrame	20888	None	5	yes	yes	no	yes	0	2	8	0	8	0	0	0	0	0	0	0	0	0	0	0	0	0	0	0	0	0	0	0	0	0	6	0	0	0	0
FUS_1045879293_1045883078(++)	16	67184574	16	67188359	CGGCCGTGTCGCACCGCCGGGACCGGCAGCctgaggcagaatccccaatgatgcaccccc	TRADD->B3GNT9	yes	CT-AC	CanonicalPattern[Major]	->	InFrame	3785	Single	2	no	no	no	yes	5	1	0	0	0	0	0	0	0	0	0	0	0	0	0	0	0	0	0	0	0	0	0	0	0	0	0	0	0	0	0
FUS_1056470198_2045031873(--)	16	77775479	4	153898882	ACCCACAAATGGAGTTATCAATGTATCTGTctgtaatcccagcactttgggaggctgagg	FHDC1->NUDT7	no	CT-AC	CanonicalPattern[Major]	->0	InFrame	-1	Single	1	no	no	no	n/a	0	0	5	0	0	0	0	0	0	0	0	0	0	0	0	0	0	0	0	0	0	0	0	0	0	0	0	0	0	0	0
FUS_1234697674_1234702343(++)	19	6375627	19	6380296	GGCGCAGGCGGGCAAGGGGGCGGTGGGTGCtccttgagggagaagtgcattttgtcgttg	GTF2F1->PSPN	no	CT-AC	CanonicalPattern[Major]	1->1	FrameShift	4669	Single	4	yes	no	no	yes	7	3	0	0	0	0	0	0	0	0	0	0	0	0	5	0	0	0	0	0	0	5	0	0	0	0	0	0	0	0	0
FUS_1269085008_1269149982(++)	19	40762961	19	40827935	ACCGTGGCCTCCAGGTCTTGATGTATTCACtcttggtgctggtgacctggctgtcctggg	C19orf47->AKT2	yes	CT-AC	CanonicalPattern[Major]	0->1	InFrame	64974	Single	1	no	no	no	no	0	0	4	0	0	0	0	0	0	0	0	0	0	0	0	0	0	0	0	0	0	0	0	0	0	0	0	0	0	0	0
FUS_1286807618_1286812069(++)	19	58485571	19	58490022	TGTTTCTGGGTGGTTGTGACCGTTTACTGCcagtgtgaattctccgatgagcaacaaggt	ZNF606->C19orf18	yes	CT-AC	CanonicalPattern[Major]	0->1	InFrame	4451	Single	13	yes	no	no	yes	0	0	4	0	6	0	0	0	7	0	7	0	0	4	7	4	0	0	0	20	0	0	0	0	0	6	0	0	0	12	7
FUS_156216546_156219359(++)	1	156216547	1	156219360	AGCATGGTGGCCTGGTACCTCCACGTTGACctcaacactccaaaagccagccccttcagg	SMG5->PAQR6	yes	CT-AC	CanonicalPattern[Major]	->	InFrame	2813	Single	12	yes	yes	no	yes	9	1	9	9	0	0	0	6	0	0	0	0	0	0	0	0	0	14	0	0	0	0	0	14	0	8	6	0	0	12	0
FUS_1639884041_1639902848(++)	21	46208010	21	46226817	CAATTCCTTCCGGAGGATTCAGTGTTAATTcattcaacagcaatgcgaggatggacggcc	SUMO3->UBE2G2	no	CT-AC	CanonicalPattern[Major]	->1	InFrame	18807	Single	1	no	no	no	yes	4	0	0	0	0	0	0	0	0	0	0	0	0	0	0	0	0	0	0	0	0	0	0	0	0	0	0	0	0	0	0
FUS_1692823039_1692823416(++)	22	51017088	22	51017465	CAGAGTCTCGTGAGGATGGTGGCTTTAGAGtcaaactcaggaacaggccggtctcctgaa	CHKB-CPT1B	yes	CT-AC	CanonicalPattern[Major]	->	InFrame	377	Single	6	yes	no	no	yes	0	0	8	0	0	0	0	11	0	0	0	0	0	0	0	0	0	0	0	0	0	0	0	0	0	0	0	0	0	4	0
FUS_205593018_205628403(++)	1	205593019	1	205628404	CAGGGTGATAGCACTGTCCATAGCAATGAGctgtgtagcaaagtaaatggcgaccagacc	SLC45A3->ELK4	yes	CT-AC	CanonicalPattern[Major]	2->	InFrame	35385	Single	1	no	yes	no	yes	0	0	0	7	0	0	0	0	0	0	0	0	0	0	0	0	0	0	0	0	0	0	0	0	0	0	0	0	0	0	0
FUS_205593018_205628616(++)	1	205593019	1	205628617	CAGGGTGATAGCACTGTCCATAGCAATGAGggagacatcacaggcagaggccccgcagag	SLC45A3->ELK4	yes	CT-AC	CanonicalPattern[Major]	2->	InFrame	35598	Single	5	yes	yes	no	yes	0	0	0	9	0	0	0	0	0	0	0	0	0	0	0	0	0	0	0	0	0	0	0	0	0	0	0	4	0	0	0
FUS_2879907494_2879918907(++)	9	140087143	9	140098556	CAGGCTTTTGTCGTTGAAGGAGATCTTCATtttatttgcatctcagcaaaggttctcatg	TMEM203->TPRN	yes	CT-AC	CanonicalPattern[Major]	->0	InFrame	11413	Single	7	yes	no	no	yes	0	2	0	0	0	0	0	0	0	0	8	0	0	0	0	0	4	0	6	0	0	0	0	0	6	0	6	0	9	0	0
FUS_47131035_47144140(++)	1	47131036	1	47144141	AGGCGGGACTCAAAAGCAGCTGGGTCTGACctaaagctacccttagctccaggaatgagt	KIAA0494->ATPAF1	no	CT-AC	CanonicalPattern[Major]	0->2	FrameShift	13105	Single	1	no	no	no	no	0	0	4	0	0	0	0	0	0	0	0	0	0	0	0	0	0	0	0	0	0	0	0	0	0	0	0	0	0	0	0
FUS_526235345_526249172(++)	12	6443410	12	6457237	GTATATTCCCACCAACAGCTCCAGGAGCACctcctgagcacccctgccccctcggcctgg	SCNN1A->TNFRSF1A	yes	CT-AC	CanonicalPattern[Major]	2->0	InFrame	13827	Single	2	no	no	no	no	0	2	4	0	0	0	0	0	0	0	0	0	0	0	0	0	0	0	0	0	0	0	0	0	0	0	0	0	0	0	0
FUS_576485939_576496677(++)	12	56694004	12	56704742	AGTAAAGCCATGGCGGGCGATCTCCGGGATctgttcgcttactgcaaagtttgtctttaa	CNPY2->CS	yes	CT-AC	CanonicalPattern[Major]	0->	InFrame	10738	Single	1	no	no	no	yes	0	0	4	0	0	0	0	0	0	0	0	0	0	0	0	0	0	0	0	0	0	0	0	0	0	0	0	0	0	0	0
FUS_846694229_846707474(++)	14	77880470	14	77893715	CTGGAACTTTGATTCTTATTTAATGATGCTcttcatatgagcaccaggtggagagaatca	VIPAR->C14orf148	yes	CT-AC	CanonicalPattern[Major]	->2	InFrame	13245	Single	2	yes	no	no	yes	4	0	0	0	0	0	0	0	0	12	0	0	0	0	0	0	0	0	0	0	0	0	0	0	0	0	0	0	0	0	0
FUS_150305154_1879375022(-+)	1	150305155	3	186264495	TCGTGTTGCTGCCTCCATCATCTGTTTGATctgtagtcccagctactcaggaggctgagg	TBCCD1->PRPF3	no	CT-GC	CanonicalPattern[Minor]	->0	InFrame	-1	Single	3	no	no	no	n/a	36	28	0	14	0	0	0	0	0	0	0	0	0	0	0	0	0	0	0	0	0	0	0	0	0	0	0	0	0	0	0
FUS_1677813104_1893366192(++)	22	36007153	4	2233201	TCCAGAGTCTCTGGGTGACCCTTAAAGAGCctgtagtcccagctacttgggaggctgagg	HAUS3->MB	no	CT-GC	CanonicalPattern[Minor]	->2	InFrame	-1	Single	1	no	no	no	n/a	0	2	0	0	0	0	0	0	0	0	0	0	0	0	0	0	0	0	0	0	0	0	0	0	0	0	0	0	0	0	0
FUS_2238800950_2836033112(++)	5	156513655	9	96212761	TCCAGCCTGGGCAACAGAGCAAGACTCCATctttttcaccgggagtatgggggcttcttt	FAM120AOS->HAVCR2	no	CT-GC	CanonicalPattern[Minor]	2->	InFrame	-1	Single	1	no	no	no	n/a	0	0	14	0	0	0	0	0	0	0	0	0	0	0	0	0	0	0	0	0	0	0	0	0	0	0	0	0	0	0	0
FUS_353736992_2652817194(--)	10	104486369	8	59360875	TCCATCTTGCTCACACATAAAACTGTGGACctgtaatcccagctacttgggaggctaagg	UBXN2B->SFXN2	no	CT-GC	CanonicalPattern[Minor]	->	InFrame	-1	Single	1	no	no	no	n/a	0	0	5	0	0	0	0	0	0	0	0	0	0	0	0	0	0	0	0	0	0	0	0	0	0	0	0	0	0	0	0
FUS_28661694_93202183(+-)	1	28661695	1	93202184	CCTCAGCCTCCTGAGTAGCTGGGATTACAGgtggcgacagacaaagttgcagaaaagctg	MED18->EVI5	no	GC-AG	CanonicalPattern[Minor]	->0	InFrame	64540489	Single	2	no	no	no	no	6	1	0	0	0	0	0	0	0	0	0	0	0	0	0	0	0	0	0	0	0	0	0	0	0	0	0	0	0	0	0
FUS_1098335557_1098361170(++)	17	29286022	17	29311635	CTGAAGCTTCTCGACTGCCCAGATAGGGAGgtggcagtagagaagagcatcacagaagtt	ADAP2->RNF135	yes	GT-AG	CanonicalPattern[Major]	->0	InFrame	25613	Single	1	yes	no	no	yes	0	4	0	0	0	0	0	0	0	0	0	0	0	0	0	0	0	0	0	0	0	0	0	0	0	0	0	0	0	0	0
FUS_1143046105_1143047028(++)	17	73996570	17	73997493	ATCCGACAGCCCCACCCCAGGAGACTGCAGgcagctctgtggccatggatatgttccaga	C17orf106->CDK3	no	GT-AG	CanonicalPattern[Major]	->	InFrame	923	Single	11	no	no	no	yes	4	10	0	33	0	0	0	0	0	21	6	0	0	4	0	6	0	0	0	0	0	0	0	0	0	0	0	0	0	0	0
FUS_1269514947_1269519544(++)	19	41197497	19	41192900	CAGGTGCCGCTCAGGCCTCCGGGGTCCGCCctctccaacacactgagaggctggaacccg	ADCK4->NUMBL	yes	GT-AG	CanonicalPattern[Major]	->0	InFrame	4597	Single	7	yes	yes	no	yes	0	14	10	8	0	0	0	0	0	0	0	0	0	0	0	0	0	0	0	0	0	0	0	7	0	4	0	0	0	0	0
FUS_1273351324_1273364411(++)	19	45042364	19	45029277	CTGGAGGACTCCATACGGTACAAAGCGAGGcttctacctttcaatgaagatcacctcaaa	CEACAM22P->CEACAM20	yes	GT-AG	CanonicalPattern[Major]	->1	InFrame	13087	Single	1	yes	no	no	no	0	14	0	0	0	0	0	0	0	0	0	0	0	0	0	0	0	0	0	0	0	0	0	0	0	0	0	0	0	0	0
FUS_1273351324_1273364418(++)	19	45042371	19	45029277	CTGGAGGACTCCATACGGTACAAAGCGAGGctttcaatgaagatcacctcaaatctgtta	CEACAM22P->CEACAM20	yes	GT-AG	CanonicalPattern[Major]	->1	InFrame	13094	Single	2	yes	no	no	no	21	76	0	0	0	0	0	0	0	0	0	0	0	0	0	0	0	0	0	0	0	0	0	0	0	0	0	0	0	0	0
FUS_1273351324_1273364435(++)	19	45042388	19	45029277	CTGGAGGACTCCATACGGTACAAAGCGAGGctcaaatctgttaaaatagctggctcagtg	CEACAM22P->CEACAM20	yes	GT-AG	CanonicalPattern[Major]	->1	InFrame	13111	Single	2	yes	no	no	no	13	26	0	0	0	0	0	0	0	0	0	0	0	0	0	0	0	0	0	0	0	0	0	0	0	0	0	0	0	0	0
FUS_1279713177_1279732299(++)	19	51410252	19	51391130	CAGTCTGGGACTGGATGGCAATCACAGCATctggcacgccaacttggccacacggggctt	KLK4->KLKP1	yes	GT-AG	CanonicalPattern[Major]	0->	InFrame	19122	Single	1	yes	no	no	yes	7	0	0	0	0	0	0	0	0	0	0	0	0	0	0	0	0	0	0	0	0	0	0	0	0	0	0	0	0	0	0
FUS_1280872360_1280889794(++)	19	52567747	19	52550313	TCTCTTCCCAGGGTAGCCAGGACCTGTGGAaattttgcaggctttataggaaacatggcg	ZNF841->ZNF432	yes	GT-AG	CanonicalPattern[Major]	->	InFrame	17434	Single	5	yes	no	no	yes	0	4	0	0	0	0	0	0	0	0	0	0	0	0	0	0	0	0	0	0	0	0	0	0	0	0	0	0	0	0	0
FUS_1286289597_1286309075(++)	19	57987028	19	57967550	ATCCAAAAGCTGCCATTGTCTGAGGTATCCccagagaggccataagtgcaaagttctcca	ZNF772->VN1R1	yes	GT-AG	CanonicalPattern[Major]	0->1	InFrame	19478	Single	1	yes	no	no	yes	9	0	0	0	0	0	0	0	0	0	0	0	0	0	0	0	0	0	0	0	0	0	0	0	0	0	0	0	0	0	0
FUS_1373260070_1373269919(++)	2	85808999	2	85818848	GCCCTGCTGCCATGTTGTATGCCCCAGAAGgcaggaatagagttggagcggtgccagcag	VAMP8->VAMP5	yes	GT-AG	CanonicalPattern[Major]	->0	InFrame	9849	Single	1	yes	no	no	yes	0	10	0	0	0	0	0	0	0	0	0	0	0	0	0	0	0	0	0	0	0	0	0	0	0	0	0	0	0	0	0
FUS_1384959319_1384965077(++)	2	97514006	2	97508248	CACTTTCCCTTCAACTCTTTCTCCACTTACcctttaaaggcagctggagatagggtggcg	ANKRD39->ANKRD23	yes	GT-AG	CanonicalPattern[Major]	->0	InFrame	5758	Single	11	yes	no	no	yes	0	12	0	0	0	0	4	5	0	6	0	0	0	0	0	0	0	0	7	0	0	0	0	0	0	0	0	0	0	0	8
FUS_1464425157_1464434753(++)	2	176974086	2	176983682	GGCCGAGCGGATCCTAATAAGGGGAAAATGaggaaatcaagtctgatacaccaaccagca	HOXD11->HOXD10	yes	GT-AG	CanonicalPattern[Major]	->1	InFrame	9596	Single	1	yes	no	no	yes	6	0	0	0	0	0	0	0	0	0	0	0	0	0	0	0	0	0	0	0	0	0	0	0	0	0	0	0	0	0	0
FUS_1528989500_1528996875(++)	2	241538429	2	241545804	GACTCCATATGGAGGCCTCACACCCAGAGGctgacatgggctcattgctccttctccaag	CAPN10->GPR35	yes	GT-AG	CanonicalPattern[Major]	->	InFrame	7375	Single	2	yes	no	no	yes	6	0	0	0	0	0	0	0	0	0	0	0	0	0	0	0	0	0	0	0	0	0	0	0	0	0	0	0	0	0	0
FUS_1563746208_1563764568(++)	20	33095713	20	33114073	GACAATGGCTCTTTAGAGAGTTATCTGAGTgcagaggtggaggagacactgaagcgactg	ITCH->DYNLRB1	yes	GT-AG	CanonicalPattern[Major]	->0	InFrame	18360	Single	3	yes	no	no	yes	0	9	0	0	0	0	0	0	0	0	0	4	0	0	0	0	0	0	0	0	0	0	0	8	0	0	0	0	0	0	0
FUS_162336993_162351680(++)	1	162336994	1	162351681	ACTTTGCCCACCCTGCGGGCAGCCCCTTAGttgaccacggcatgtttgagaatttgaaca	NOS1AP->C1orf226	no	GT-AG	CanonicalPattern[Major]	0->1	InFrame	14687	Single	7	yes	no	no	yes	0	6	12	4	0	0	0	0	0	0	0	0	0	0	0	0	0	0	0	0	0	0	0	0	15	0	4	0	0	0	0
FUS_1641250277_1641257328(++)	21	47581297	21	47574246	TGTGATGGCTCCAGAGATGGCGTCGATCACcaggcgaagaggggcttgccgtcctccttg	C21orf56->FTCD	yes	GT-AG	CanonicalPattern[Major]	1->0	FrameShift	7051	Single	2	yes	no	no	yes	4	0	0	0	0	0	0	0	0	0	6	0	0	0	0	0	0	0	0	0	0	0	0	0	0	0	0	0	0	0	0
FUS_1678682835_1678692186(++)	22	36886235	22	36876884	GAACCTCCTCAGAAGAAGTCGCTGAGCCATgagtccctgcatcctcaggtacccctgctg	FOXRED2->TXN2	yes	GT-AG	CanonicalPattern[Major]	2->0	InFrame	9351	Single	4	yes	no	no	yes	6	4	0	5	0	0	0	0	0	0	4	0	0	0	0	0	0	0	0	0	0	0	0	0	0	0	0	0	0	0	0
FUS_1680143491_1680158731(++)	22	38337540	22	38352780	ACCAGGGCTGCGACGGCCATGCTGGGGCAGttttgatggcgacgactttgatgatgtgga	MICALL1->POLR2F	yes	GT-AG	CanonicalPattern[Major]	->2	InFrame	15240	Single	1	yes	no	no	no	0	8	0	0	0	0	0	0	0	0	0	0	0	0	0	0	0	0	0	0	0	0	0	0	0	0	0	0	0	0	0
FUS_1682568453_1682602651(++)	22	40762502	22	40796700	CTGTTAAAACCATATGAAAGCGTGATGAAGggcagatgattctggaccagatgaagcctg	ADSL->SGSM3	yes	GT-AG	CanonicalPattern[Major]	2->	InFrame	34198	Single	7	yes	yes	no	yes	6	0	4	0	0	0	0	0	0	0	0	0	0	0	0	4	0	0	0	0	0	0	0	0	0	0	0	4	0	0	6
FUS_1745435654_1745460998(++)	3	52325127	3	52350471	CTGATGACCTGCTGCTCGTGCTGATCTCAGtgatcactgagtacctgtgtgaatgccaac	GLYCTK->DNAH1	yes	GT-AG	CanonicalPattern[Major]	0->	InFrame	25344	Single	8	yes	no	no	yes	8	6	6	2	0	0	0	0	0	0	0	0	0	0	0	0	7	4	0	0	0	0	0	0	0	0	5	6	0	0	0
FUS_179323067_179337934(++)	1	179323068	1	179337935	GTTGCTGGGTCATATCAGCTTTATCCCTTGgacttcctgagctaaaggagaaaaaaaata	SOAT1->C1orf125	yes	GT-AG	CanonicalPattern[Major]	->1	InFrame	14867	Single	1	yes	no	no	no	0	5	0	0	0	0	0	0	0	0	0	0	0	0	0	0	0	0	0	0	0	0	0	0	0	0	0	0	0	0	0
FUS_1825474267_1825511285(++)	3	132400758	3	132363740	AGATAAAAGGTTGGATTGGACTTTCCTGCTctttgtccttgctgaaggaaaacattagga	NPHP3->ACAD11	no	GT-AG	CanonicalPattern[Major]	1->2	InFrame	37018	Single	1	yes	no	no	no	6	0	0	0	0	0	0	0	0	0	0	0	0	0	0	0	0	0	0	0	0	0	0	0	0	0	0	0	0	0	0
FUS_2116293299_2116307987(++)	5	34020692	5	34006004	CTGGGCCCAGCTGGAGTTTCTCCATGACACttagtttcaaagagcaggaatcctgcaaag	C1QTNF3->AMACR	yes	GT-AG	CanonicalPattern[Major]	1->1	FrameShift	14688	Single	2	no	no	no	yes	0	5	4	0	0	0	0	0	0	0	0	0	0	0	0	0	0	0	0	0	0	0	0	0	0	0	0	0	0	0	0
FUS_2216451731_2216477883(++)	5	134164436	5	134190588	AAAAGATTTTTACCTGTGCTGGTCTATGATaaaatgatgcatcctgttgccagcagtaat	DDX46->C5orf24	yes	GT-AG	CanonicalPattern[Major]	->	InFrame	26152	Single	1	no	no	no	yes	0	0	6	0	0	0	0	0	0	0	0	0	0	0	0	0	0	0	0	0	0	0	0	0	0	0	0	0	0	0	0
FUS_2216451848_2216477883(++)	5	134164553	5	134190588	GAAACTGGTACTTGGTAAAGAAATCTGTCCaaaatgatgcatcctgttgccagcagtaat	DDX46->C5orf24	yes	GT-AG	CanonicalPattern[Major]	->	InFrame	26035	Single	5	yes	no	no	yes	9	4	6	0	0	0	0	0	0	6	0	0	0	0	0	0	0	0	0	0	0	0	0	0	0	0	0	0	0	0	0
FUS_2222365711_2222367699(++)	5	140078416	5	140080404	ATTTGAAGTGCCACGGAACGTTGTCAAGAGacaaaaaacttggactttcgccgaaagtgg	HARS2->ZMAT2	yes	GT-AG	CanonicalPattern[Major]	->0	InFrame	1988	Single	15	yes	no	no	yes	13	7	4	0	0	0	4	8	0	6	0	6	0	6	0	0	7	9	0	0	0	0	0	15	4	4	0	0	0	0	0
FUS_2294822112_2294830657(++)	6	31628098	6	31619553	CTATCATTAGGCTCCATGGCCGACAGGTCTcaaggccacaccccaaggtgtcccagaaac	C6orf47->BAG6	no	GT-AG	CanonicalPattern[Major]	->	InFrame	8545	Single	3	yes	no	no	no	5	0	0	0	0	0	0	0	0	4	0	0	0	0	0	0	0	0	0	0	0	0	0	0	4	0	0	0	0	0	0
FUS_2294932906_2294933751(++)	6	31730347	6	31731192	CAGTGTCCTCCCCAGCCTCCTGAGACTCCGctacgcaggatgcaggctctggagagagaa	MSH5->C6orf26	yes	GT-AG	CanonicalPattern[Major]	->0	InFrame	845	Single	2	yes	no	no	no	6	0	0	0	0	0	0	0	0	0	0	0	0	0	0	0	0	0	0	0	0	0	0	0	0	0	0	7	0	0	0
FUS_22965653_22970503(++)	1	22965654	1	22970504	GTACCCGGCTACTACTACTTCACCTTCCAGttccttctccgggatggacgtggggcccag	C1QA->C1QC	yes	GT-AG	CanonicalPattern[Major]	2->	InFrame	4850	Single	1	yes	no	no	yes	4	0	0	0	0	0	0	0	0	0	0	0	0	0	0	0	0	0	0	0	0	0	0	0	0	0	0	0	0	0	0
FUS_2509939506_2509943394(++)	7	75625763	7	75621875	CAGCTTCAGGCGGTAGAGCCGATGGGTCTCccttcggtgggcctcggagaagatcagtag	STYXL1->TMEM120A	yes	GT-AG	CanonicalPattern[Major]	->0	InFrame	3888	Single	1	yes	no	no	yes	0	7	0	0	0	0	0	0	0	0	0	0	0	0	0	0	0	0	0	0	0	0	0	0	0	0	0	0	0	0	0
FUS_2534274791_2534288835(++)	7	99957160	7	99971204	TCCTCCTCCTGTGGTGGAGGAGAAGGAAAGgcggcccctccacagggcccctctcctgcc	PILRB->PILRA	yes	GT-AG	CanonicalPattern[Major]	0->	InFrame	14044	Single	3	yes	no	no	yes	5	4	0	0	0	0	0	0	0	0	0	0	0	0	0	0	0	0	0	0	0	0	0	0	0	0	0	0	0	0	0
FUS_2564886786_2564948110(++)	7	130630479	7	130569155	TCAGGAGGCATTTGTTCAGAAGACCTGCACctcatctgcgaggagacagggcaagttcca	FLJ43663->LOC646329	no	GT-AG	CanonicalPattern[Major]	->	InFrame	61324	Single	1	yes	no	no	yes	5	0	0	0	0	0	0	0	0	0	0	0	0	0	0	0	0	0	0	0	0	0	0	0	0	0	0	0	0	0	0
FUS_2573347998_2573378439(++)	7	139030367	7	139060808	TGGCCCTACATCAGGAATTTCATGGCAAGGgagatacaactcgtcaacgaatcaaattca	C7orf55->LUC7L2	yes	GT-AG	CanonicalPattern[Major]	0->1	InFrame	30441	Single	1	yes	no	no	yes	4	0	0	0	0	0	0	0	0	0	0	0	0	0	0	0	0	0	0	0	0	0	0	0	0	0	0	0	0	0	0
FUS_2722264573_2722359154(++)	8	128808254	8	128902835	CCATTATTTGAGATGAGTTACATCTTGGAGgcctgatcttttggccagaaggagattaaa	MIR1204->PVT1	yes	GT-AG	CanonicalPattern[Major]	->	InFrame	94581	Single	3	no	no	no	yes	11	9	8	0	0	0	0	0	0	0	0	0	0	0	0	0	0	0	0	0	0	0	0	0	0	0	0	0	0	0	0
FUS_2739192605_2739201537(++)	8	145736286	8	145745218	TGCAGCCAGCTGGCCCCCAGGGCCCTGCAGgtggccttcatggacaagaagacagtggta	MFSD3->LRRC14	no	GT-AG	CanonicalPattern[Major]	2->0	InFrame	8932	Single	1	no	no	no	yes	0	0	4	0	0	0	0	0	0	0	0	0	0	0	0	0	0	0	0	0	0	0	0	0	0	0	0	0	0	0	0
FUS_3051097576_3051134898(++)	Y	14776617	Y	14813939	CCTAAAGTATTTGCCGTTGGTGATTCAAGGagagcttggagataattctggtggctgtgt	TTTY15->USP9Y	yes	GT-AG	CanonicalPattern[Major]	->	InFrame	37322	Single	1	yes	no	no	yes	0	6	0	0	0	0	0	0	0	0	0	0	0	0	0	0	0	0	0	0	0	0	0	0	0	0	0	0	0	0	0
FUS_3051119494_3051134898(++)	Y	14798535	Y	14813939	ACAGTCCCTGTACAGGGTTTCTGACCTGTGagagcttggagataattctggtggctgtgt	TTTY15->USP9Y	yes	GT-AG	CanonicalPattern[Major]	->	InFrame	15404	Single	8	yes	no	no	yes	15	11	9	6	0	0	0	0	0	0	0	0	0	0	0	0	0	0	0	0	0	0	0	0	0	0	0	0	0	0	0
FUS_420905418_421103247(++)	11	36120011	11	36317840	GTGATGAGGAAAGCTGTGAAAGTTCTCAAGtcttcaggccccaggtcagtgagtggcaag	LDLRAD3->PRR5L	no	GT-AG	CanonicalPattern[Major]	0->	InFrame	197829	Single	1	no	no	no	no	0	0	0	4	0	0	0	0	0	0	0	0	0	0	0	0	0	0	0	0	0	0	0	0	0	0	0	0	0	0	0
FUS_46827367_46867762(++)	1	46827368	1	46867763	GAGCTCCTGGCCAATCAATACAGCATCCAGaacccagacctggactcagaggcgctgcta	NSUN4->FAAH	yes	GT-AG	CanonicalPattern[Major]	2->0	InFrame	40395	Single	2	yes	no	no	yes	0	6	0	0	0	0	0	0	0	9	0	0	0	0	0	0	0	0	0	0	0	0	0	0	0	0	0	0	0	0	0
FUS_526243126_526249828(++)	12	6457893	12	6451191	GCCAGAACTGGAGCCTCAGTCCAGAGAATTcgtgacagagggagactcagaattggtttt	SCNN1A->TNFRSF1A	yes	GT-AG	CanonicalPattern[Major]	2->	InFrame	6702	Single	1	yes	yes	no	no	5	0	0	0	0	0	0	0	0	0	0	0	0	0	0	0	0	0	0	0	0	0	0	0	0	0	0	0	0	0	0
FUS_527065156_527075111(++)	12	7273221	12	7283176	AATCATGGACACAGCCCCAGGATGTGCAGGgtggaatccgcaggctggaggctcccaggg	LOC283314->CLSTN3	no	GT-AG	CanonicalPattern[Major]	->	InFrame	9955	Single	2	no	no	no	yes	6	2	0	0	0	0	0	0	0	0	0	0	0	0	0	0	0	0	0	0	0	0	0	0	0	0	0	0	0	0	0
FUS_862466607_862489929(++)	14	93652848	14	93676170	CCTTTTTGGGTGTGGACAGTTATTTTTCTGggctcagtaaagagacaagcactatatgcc	C14orf109->UBR7	no	GT-AG	CanonicalPattern[Major]	2->0	InFrame	23322	Single	2	no	no	no	yes	0	5	4	0	0	0	0	0	0	0	0	0	0	0	0	0	0	0	0	0	0	0	0	0	0	0	0	0	0	0	0
FUS_917018298_2460559020(-+)	15	40854971	7	26241389	AGGATTCAGAAGTGTATTTAGCATCTCTAGgcgcggagggccggagacgctgcagacccg	C15orf57->CBX3	no	GT-AG	CanonicalPattern[Major]	0->	InFrame	-1	Single	2	yes	no	no	n/a	0	0	0	8	0	0	0	0	0	0	7	0	0	0	0	0	0	0	0	0	0	0	0	0	0	0	0	0	0	0	0
FUS_920248608_920256020(++)	15	44085281	15	44092693	CGGGCTTTCTGCTGCCGCCCGCAAGCAGAGcttctagaactggagcagaaagaaggtgtg	SERF2->C15orf63	yes	GT-AG	CanonicalPattern[Major]	1->	InFrame	7412	Single	1	no	no	no	no	0	4	0	0	0	0	0	0	0	0	0	0	0	0	0	0	0	0	0	0	0	0	0	0	0	0	0	0	0	0	0
FUS_941562024_941574337(++)	15	65411010	15	65398697	TGTGTGGTCACTTAGCTGAGCCCCAAACAGagctggaaagagcgctggctggaccacact	PDCD7->LOC390595	yes	GT-AG	CanonicalPattern[Major]	->	InFrame	12313	Single	1	yes	no	no	no	4	0	0	0	0	0	0	0	0	0	0	0	0	0	0	0	0	0	0	0	0	0	0	0	0	0	0	0	0	0	0
FUS_979412232_979413072(++)	16	717513	16	718353	CGGCCACGACAACGCAGTGCACCTGTGCAGcccaggtggggaagacgtcgctgatcctgt	WDR90->RHOT2	yes	GT-AG	CanonicalPattern[Major]	1->1	FrameShift	840	Single	1	yes	no	no	yes	0	5	0	0	0	0	0	0	0	0	0	0	0	0	0	0	0	0	0	0	0	0	0	0	0	0	0	0	0	0	0
		grey box are fusion transcripts using GT-AG splice sites and 1 or 0 exon boundaries
[truncated: 17 more columns]
