# Supplementary material for: Fusion transcript loci share many genomic features with non-fusion loci
Source: BMC Genomics. 2015 Dec 1;16:1021. doi: 10.1186/s12864-015-2235-4 (PMC4667522; doi:10.1186/s12864-015-2235-4)
Supplement: Additional file 6: — Fusion transcripts common to both Yu et al. dataset and from this study. (XLSX 21 kb) [file 12864_2015_2235_MOESM6_ESM.xlsx]

## Sheet: chinnaiyan_fusionmap_transcript
Additional file 6. Fusion transcripts common to both Yu et. al. dataset and from this study.
chinn_gene	chinn_transcript	chinn_name	bed_chrom	bed_chromStart	bed_chromEnd	bed_strand	bed_thickStart	bed_thickEnd	bed_blockCount	bed_blockSizes	bed_blockStarts	fusionmap_id	chr1	position_1	chr2	position_2	genes
G012517	TSS025958	T054262	chr11	7685561	7927883	-	7685561	7685561	31	1216,100,86,84,130,107,73,144,268,1517,85,168,90,132,94,616,37,125,2065,190,152,96,173,92,110,77,165,94,118,74,734,	0,2120,3397,4147,4874,5294,8120,8417,9895,12817,14518,21795,25593,26938,27571,30727,31659,32450,32694,36281,37309,37701,38142,39683,40550,214992,215580,217074,217941,218845,241588,	FUS_392511628_392685961(++)	11	7900554	11	7726221	LOC283299->OVCH2
G012517	TSS025958	T054263	chr11	7685561	7927883	-	7685561	7685561	30	1216,100,86,84,130,107,73,144,268,1517,85,168,90,727,131,104,37,125,3777,152,96,173,92,110,77,165,61,118,74,734,	0,2120,3397,4147,4874,5294,8120,8417,9895,12817,14518,21795,25593,26938,30727,31239,31659,32450,32694,37309,37701,38142,39683,40550,214992,215580,217074,217941,218845,241588,	FUS_392511628_392685961(++)	11	7900554	11	7726221	LOC283299->OVCH2
G012517	TSS025958	T054269	chr11	7718058	7927846	-	7718058	7718058	16	78,91,24,190,152,96,173,92,110,77,165,61,118,74,223,195,	0,197,2238,3784,4812,5204,5645,7186,8053,182495,183083,184577,185444,186348,209091,209593,	FUS_392511628_392685961(++)	11	7900554	11	7726221	LOC283299->OVCH2
G012517	TSS025958	T054270	chr11	7719318	7927846	-	7719318	7719318	14	1002,190,152,96,173,92,110,77,165,61,118,74,223,195,	0,2524,3552,3944,4385,5926,6793,181235,181823,183317,184184,185088,207831,208333,	FUS_392511628_392685961(++)	11	7900554	11	7726221	LOC283299->OVCH2
G012517	TSS025958	T054271	chr11	7719318	7927850	-	7719318	7719318	13	1002,190,152,96,173,92,110,77,119,61,118,1233,701,	0,2524,3552,3944,4385,5926,6793,181235,181823,183317,184184,185088,207831,	FUS_392511628_392685961(++)	11	7900554	11	7726221	LOC283299->OVCH2
G012517	TSS025958	T054272	chr11	7720554	7927850	-	7720554	7720554	13	1478,152,96,173,92,110,77,165,94,118,74,223,199,	0,2316,2708,3149,4690,5557,179999,180587,182081,182948,183852,206595,207097,	FUS_392511628_392685961(++)	11	7900554	11	7726221	LOC283299->OVCH2
G016750	TSS034715	T072858	chr12	7258144	7311533	+	7258144	7258144	28	3399,275,582,58,90,2643,411,128,54,130,133,123,196,209,150,186,282,113,163,54,158,149,227,171,146,136,203,997,	0,4749,5476,6458,9581,9837,12718,13350,13951,14947,25031,27475,28024,29778,30255,30657,31280,32406,35693,36537,37320,37614,43423,43974,44995,45379,51940,52392,	FUS_527065156_527075111(++)	12	7273221	12	7283176	LOC283314->CLSTN3
G028803	TSS059469	T122011	chr15	90773640	90821368	+	90773640	90773640	11	3884,75,57,41,119,186,180,304,244,1137,6949,	0,4113,8083,21145,22840,31597,32557,33346,34311,34853,40779,	FUS_966945107_966958113(++)	15	90781780	15	90794786	C15orf58->TTLL13
G028803	TSS059469	T122012	chr15	90773640	90821368	+	90773640	90773640	12	3884,75,57,41,119,186,180,112,244,1137,1300,5314,	0,4113,8083,21145,22840,31597,32557,33538,34311,34853,40779,42414,	FUS_966945107_966958113(++)	15	90781780	15	90794786	C15orf58->TTLL13
G028803	TSS059469	T122015	chr15	90773640	90821368	+	90773640	90773640	10	3884,75,57,41,119,186,1093,244,1137,6949,	0,4113,8083,21145,22840,31597,32557,34311,34853,40779,	FUS_966945107_966958113(++)	15	90781780	15	90794786	C15orf58->TTLL13
G028803	TSS059469	T122022	chr15	90773640	90821368	+	90773640	90773640	11	3884,75,57,41,119,186,1093,244,1137,1300,5314,	0,4113,8083,21145,22840,31597,32557,34311,34853,40779,42414,	FUS_966945107_966958113(++)	15	90781780	15	90794786	C15orf58->TTLL13
G028803	TSS059469	T122025	chr15	90773640	90821368	+	90773640	90773640	15	3884,75,119,57,41,119,144,86,232,185,186,180,112,1679,6949,	0,4113,5654,8083,21145,22840,26729,27228,27629,28334,31597,32557,33538,34311,40779,	FUS_966945107_966958113(++)	15	90781780	15	90794786	C15orf58->TTLL13
G041896	TSS086617	T182226	chr19	58461679	58513797	-	58461679	58461679	11	8406,161,103,42,105,96,127,89,57,82,34,	0,11079,16218,22151,23787,37895,38283,49496,50371,50977,52084,	FUS_1286807618_1286821622(++)	19	58485571	19	58499575	ZNF606->C19orf18
G041896	TSS086617	T182227	chr19	58461679	58513840	-	58461679	58461679	12	8406,161,103,42,105,1626,96,127,89,57,82,77,	0,11079,16218,22151,23787,28342,37895,38283,49496,50371,50977,52084,	FUS_1286807618_1286812069(++)	19	58485571	19	58490022	ZNF606->C19orf18
G041896	TSS086618	T182229	chr19	58461679	58514192	-	58461679	58461679	11	8406,161,103,42,105,96,127,89,57,82,45,	0,11079,16218,22151,23787,37895,38283,49496,50371,50977,52468,	FUS_1286807618_1286821622(++)	19	58485571	19	58499575	ZNF606->C19orf18
G041896	TSS086619	T182230	chr19	58461679	58514676	-	58461679	58461679	12	8406,161,103,42,105,1626,96,127,89,57,82,529,	0,11079,16218,22151,23787,28342,37895,38283,49496,50371,50977,52468,	FUS_1286807618_1286812069(++)	19	58485571	19	58490022	ZNF606->C19orf18
G052286	TSS108566	T226398	chr21	41082422	41301321	+	41082422	41082422	15	84,3219,79,248,1228,127,2917,318,300,216,22,92,80,52,413,	0,505,11977,15342,16269,18637,19008,55039,60420,68594,77671,81512,83038,187978,218486,	FUS_1634841571_1634946432(++)	21	41165540	21	41270401	IGSF5->PCP4
G052286	TSS108569	T226406	chr21	41095178	41301321	+	41095178	41095178	13	202,1794,1228,127,2917,318,300,216,22,92,80,52,413,	0,1040,3513,5881,6252,42283,47664,55838,64915,68756,70282,175222,205730,	FUS_1634841571_1634946432(++)	21	41165540	21	41270401	IGSF5->PCP4
G052286	TSS108569	T226407	chr21	41095178	41301321	+	41095178	41095178	13	202,1794,1306,127,2917,318,300,216,22,92,80,52,413,	0,1040,3435,5881,6252,42283,47664,55838,64915,68756,70282,175222,205730,	FUS_1634841571_1634946432(++)	21	41165540	21	41270401	IGSF5->PCP4
G054587	TSS113540	T237741	chr3	9943867	10004320	+	9943867	9943867	44	509,175,16,120,98,160,140,69,67,176,48,46,155,69,52,99,2170,22,153,110,112,140,60,55,182,46,122,60,49,96,193,83,111,92,167,96,84,96,135,421,321,114,115,8033,	0,706,1213,1848,4180,4522,4777,6055,7033,8681,8943,9071,9259,11772,12364,12495,13067,15529,15739,16316,18307,21697,22048,25982,26121,27668,27844,28216,28711,30424,32236,32651,35378,35831,38666,38927,40629,40893,41197,41491,42181,45883,46171,52420,	FUS_1703084914_1703086631(++)	3	9974387	3	9976104	IL17RC->CRELD1
G055527	TSS115318	T241278	chr3	44596664	44711098	+	44596664	44596664	16	309,541,169,127,744,2036,109,471,133,160,92,127,2344,316,145,10906,	0,1757,10314,13134,14749,27799,30932,73901,75641,75889,76932,77300,91318,95771,97384,103528,	FUS_1737738232_1737781093(++)	3	44627705	3	44670566	ZNF660->ZNF197
G055527	TSS115319	T241283	chr3	44596690	44711098	+	44596690	44596690	14	283,541,169,92,127,2036,109,471,160,92,127,6935,316,10906,	0,1731,10288,12713,13108,27773,30906,73875,75863,76906,77274,86701,95745,103502,	FUS_1737738232_1737781093(++)	3	44627705	3	44670566	ZNF660->ZNF197
G055527	TSS115319	T241284	chr3	44596690	44711098	+	44596690	44596690	15	283,541,169,92,127,2036,109,471,160,92,127,2344,319,2334,1846,	0,1731,10288,12713,13108,27773,30906,73875,75863,76906,77274,91292,95742,103502,112562,	FUS_1737738232_1737781093(++)	3	44627705	3	44670566	ZNF660->ZNF197
G055527	TSS115319	T241285	chr3	44596690	44711098	+	44596690	44596690	15	283,541,169,92,127,2036,109,471,160,92,127,2344,319,145,10906,	0,1731,10288,12713,13108,27773,30906,73875,75863,76906,77274,91292,95742,97358,103502,	FUS_1737738232_1737781093(++)	3	44627705	3	44670566	ZNF660->ZNF197
G055527	TSS115319	T241286	chr3	44596690	44711098	+	44596690	44596690	14	283,541,169,92,127,2036,109,471,160,92,127,6912,316,10906,	0,1731,10288,12713,13108,27773,30906,73875,75863,76906,77274,86701,95745,103502,	FUS_1737738232_1737781093(++)	3	44627705	3	44670566	ZNF660->ZNF197
G055527	TSS115319	T241287	chr3	44596690	44711098	+	44596690	44596690	14	283,541,169,92,127,2036,109,471,160,92,127,6935,319,10906,	0,1731,10288,12713,13108,27773,30906,73875,75863,76906,77274,86701,95742,103502,	FUS_1737738232_1737781093(++)	3	44627705	3	44670566	ZNF660->ZNF197
G055527	TSS115319	T241288	chr3	44596690	44711098	+	44596690	44596690	15	283,541,169,92,127,2036,109,471,160,92,127,6912,319,145,10906,	0,1731,10288,12713,13108,27773,30906,73875,75863,76906,77274,86701,95742,97358,103502,	FUS_1737738232_1737781093(++)	3	44627705	3	44670566	ZNF660->ZNF197
G055527	TSS115319	T241289	chr3	44596690	44711098	+	44596690	44596690	15	283,541,169,92,127,2036,109,471,160,92,127,6935,319,145,10906,	0,1731,10288,12713,13108,27773,30906,73875,75863,76906,77274,86701,95742,97358,103502,	FUS_1737738232_1737781093(++)	3	44627705	3	44670566	ZNF660->ZNF197
G055527	TSS115319	T241290	chr3	44596690	44711098	+	44596690	44596690	15	283,541,169,92,127,2036,109,471,160,92,127,6935,316,145,10906,	0,1731,10288,12713,13108,27773,30906,73875,75863,76906,77274,86701,95745,97358,103502,	FUS_1737738232_1737781093(++)	3	44627705	3	44670566	ZNF660->ZNF197
G055527	TSS115319	T241291	chr3	44596690	44718048	+	44596690	44596690	16	283,541,169,92,127,2036,109,471,160,92,127,6912,316,145,12499,1130,	0,1731,10288,12713,13108,27773,30906,73875,75863,76906,77274,86701,95745,97358,103502,120228,	FUS_1737738232_1737781093(++)	3	44627705	3	44670566	ZNF660->ZNF197
G062023	TSS128566	T267961	chr4	89513594	89649085	+	89513594	89513594	33	131,58,138,255,160,77,222,92,131,161,77,125,60,112,190,164,114,24,90,171,144,167,67,83,184,103,1508,157,163,194,101,107,100,	0,3113,5506,13351,57396,59568,60425,61598,62730,63431,65971,69987,71709,74933,75448,77416,77695,83774,83890,85520,87649,88715,94292,94773,111654,112064,114308,117665,119411,129707,130765,134488,135391,	FUS_1980762401_1980764251(++)	4	89629410	4	89631260	HERC3->FAM13AOS
G062023	TSS128566	T267964	chr4	89513594	89649085	+	89513594	89513594	31	131,58,255,160,77,222,92,131,161,77,125,60,112,190,164,114,24,90,171,144,167,67,83,184,103,1508,157,163,194,107,100,	0,3113,13351,57396,59568,60425,61598,62730,63431,65971,69987,71709,74933,75448,77416,77695,83774,83890,85520,87649,88715,94292,94773,111654,112064,114308,117665,119411,129707,130765,135391,	FUS_1980762401_1980764251(++)	4	89629410	4	89631260	HERC3->FAM13AOS
G062023	TSS128567	T267981	chr4	89514488	89649085	+	89514488	89514488	32	83,58,255,160,77,222,92,131,161,77,125,60,112,190,164,114,24,90,171,144,167,67,83,184,103,1508,157,163,194,101,107,100,	0,2219,12457,56502,58674,59531,60704,61836,62537,65077,69093,70815,74039,74554,76522,76801,82880,82996,84626,86755,87821,93398,93879,110760,111170,113414,116771,118517,128813,129871,133594,134497,	FUS_1980762401_1980764251(++)	4	89629410	4	89631260	HERC3->FAM13AOS
G067837	TSS140211	T290229	chr5	140071034	140100947	+	140071034	140071034	21	66,150,75,120,96,126,108,99,94,128,243,117,147,339,94,124,74,146,2308,564,833,	0,157,2141,2485,2735,4058,4288,4653,5071,5493,5714,6119,6482,7043,9369,10556,12468,12976,14163,19529,29080,	FUS_2222365711_2222367699(++)	5	140078416	5	140080404	HARS2->ZMAT2
G070612	TSS146104	T302412	chr6	35527611	35699268	-	35527611	35527611	14	10786,2460,240,186,84,91,157,115,143,145,124,160,221,2170,	0,13648,17159,20201,27199,31295,37413,59261,60297,77179,82885,128969,160493,169487,	FUS_2298890884_2298899658(++)	6	35688325	6	35697099	LOC285847->FKBP5
G070612	TSS146118	T302433	chr6	35687222	35697394	-	35687222	35687222	2	1103,296,	0,9876,	FUS_2298890884_2298899658(++)	6	35688325	6	35697099	LOC285847->FKBP5
G076588	TSS158323	T326854	chr7	75616091	75677317	-	75616091	75616091	20	512,69,65,93,62,66,90,96,60,117,119,155,113,98,146,146,142,62,104,338,	0,586,764,944,1149,1309,1478,1647,2391,5370,5665,9671,14116,16984,18485,26968,35077,41868,43647,60888,	FUS_2509939506_2509943394(++)	7	75625763	7	75621875	STYXL1->TMEM120A
G076588	TSS158323	T326858	chr7	75616091	75677321	-	75616091	75616091	20	512,69,65,93,62,66,90,96,60,117,119,155,113,98,146,146,142,62,107,342,	0,586,764,944,1149,1309,1478,1647,2391,5370,5665,9671,14116,16984,18485,26968,35077,41868,43647,60888,	FUS_2509939506_2509943394(++)	7	75625763	7	75621875	STYXL1->TMEM120A
G076588	TSS158322	T326862	chr7	75616091	75677541	-	75616091	75616091	21	512,69,65,93,62,66,90,96,60,117,119,155,113,98,146,146,142,62,104,319,41,	0,586,764,944,1149,1309,1478,1647,2391,5370,5665,9671,14116,16984,18485,26968,35077,41868,43647,61038,61409,	FUS_2509939506_2509943394(++)	7	75625763	7	75621875	STYXL1->TMEM120A
G076588	TSS158322	T326870	chr7	75616091	75677541	-	75616091	75616091	21	512,69,65,93,62,66,90,96,60,117,119,155,113,98,146,146,142,62,107,319,41,	0,586,764,944,1149,1309,1478,1647,2391,5370,5665,9671,14116,16984,18485,26968,35077,41868,43647,61038,61409,	FUS_2509939506_2509943394(++)	7	75625763	7	75621875	STYXL1->TMEM120A
G077198	TSS159534	T329164	chr7	99155376	99208454	+	99155376	99155376	7	1034,163,81,211,147,138,439,	0,2779,42451,46632,48994,49919,52639,	FUS_2533475949_2533515459(++)	7	99158318	7	99197828	ZNF655->LOC100289187
G078146	TSS161470	T333281	chr7	130295820	130668868	-	130295820	130295820	18	161,87,93,76,80,72,81,53,552,128,213,72,79,173,100,80,116,57,	0,1202,2594,6040,41888,51986,55868,56501,57651,60680,68172,69963,72611,74205,75461,273255,334658,372991,	FUS_2564886786_2564948110(++)	7	130630479	7	130569155	FLJ43663->LOC646329
G078373	TSS161975	T334277	chr7	139024972	139109956	+	139024972	139024972	12	1296,121,95,99,111,144,177,92,30,192,2683,3,	0,5274,35835,58372,61910,65417,66947,69336,72324,77311,81936,84981,	FUS_2573347998_2573378439(++)	7	139030367	7	139060808	C7orf55->LUC7L2
G078373	TSS161975	T334280	chr7	139024972	139110517	+	139024972	139024972	12	1296,121,95,99,111,144,177,92,30,192,2683,561,	0,5274,35835,58372,61910,65417,66947,69336,72324,77311,81936,84984,	FUS_2573347998_2573378439(++)	7	139030367	7	139060808	C7orf55->LUC7L2
G082937	TSS171151	T351355	chr8	128806608	129204252	+	128806608	128806608	13	372,115,410,130,113,137,1704,6445,3341,141,2396,911,74,	0,1531,96226,194799,275797,302155,303507,306617,353499,358314,358661,392193,397570,	FUS_2722264573_2722359154(++)	8	128808254	8	128902835	MIR1204->PVT1
G090847	TSS186832	T383401	chrY	14772054	14972913	+	14772054	14772054	51	2001,475,47,94,2757,46,60,156,149,80,113,219,116,252,139,153,105,207,137,134,88,343,96,212,241,150,121,131,279,126,126,170,109,147,147,223,221,191,174,142,751,124,40,130,186,221,89,157,213,96,1710,	0,2108,4516,26387,27559,41884,48512,49266,60467,61986,64991,66453,75491,75877,76290,78036,79404,97067,98381,100359,110947,113462,115350,116528,117898,118485,119405,126082,126400,130285,131377,132910,150059,150552,151515,152710,156004,158300,173559,177782,179735,180881,182111,182934,186203,186803,187109,196210,196503,197436,199149,	FUS_3051123329_3051134898(++)	Y	14802370	Y	14813939	TTTY15->USP9Y
G090847	TSS186837	T383409	chrY	14773414	14972913	+	14773414	14773414	49	1223,47,94,2978,46,156,149,80,113,219,116,252,139,153,105,207,137,134,88,343,96,212,241,150,121,131,279,126,126,170,109,147,147,223,221,191,174,142,751,124,226,130,186,221,89,157,213,96,1710,	0,3156,25027,25978,40524,47906,59107,60626,63631,65093,74131,74517,74930,76676,78044,95707,97021,98999,109587,112102,113990,115168,116538,117125,118045,124722,125040,128925,130017,131550,148699,149192,150155,151350,154644,156940,172199,176422,178375,179521,180751,181574,184843,185443,185749,194850,195143,196076,197789,	FUS_3051123329_3051134898(++)	Y	14802370	Y	14813939	TTTY15->USP9Y
G090847	TSS186837	T383410	chrY	14773414	14972913	+	14773414	14773414	50	1223,47,94,2978,46,60,156,149,80,113,219,116,252,139,153,105,207,137,134,88,343,96,212,241,150,121,131,279,126,126,170,109,147,147,223,221,191,174,142,751,124,226,130,186,221,89,157,213,96,1710,	0,3156,25027,25978,40524,47152,47906,59107,60626,63631,65093,74131,74517,74930,76676,78044,95707,97021,98999,109587,112102,113990,115168,116538,117125,118045,124722,125040,128925,130017,131550,148699,149192,150155,151350,154644,156940,172199,176422,178375,179521,180751,181574,184843,185443,185749,194850,195143,196076,197789,	FUS_3051123329_3051134898(++)	Y	14802370	Y	14813939	TTTY15->USP9Y
G090847	TSS186837	T383411	chrY	14773414	14972913	+	14773414	14773414	49	1223,47,94,116,46,156,149,80,113,219,116,252,139,153,105,207,137,134,88,343,96,212,241,150,121,131,279,126,126,170,109,147,147,223,221,191,174,142,751,124,226,130,186,221,89,157,213,96,1710,	0,3156,25027,28840,40524,47906,59107,60626,63631,65093,74131,74517,74930,76676,78044,95707,97021,98999,109587,112102,113990,115168,116538,117125,118045,124722,125040,128925,130017,131550,148699,149192,150155,151350,154644,156940,172199,176422,178375,179521,180751,181574,184843,185443,185749,194850,195143,196076,197789,	FUS_3051123329_3051134898(++)	Y	14802370	Y	14813939	TTTY15->USP9Y
G090847	TSS186837	T383412	chrY	14773414	14972913	+	14773414	14773414	50	1223,47,94,116,46,60,156,149,80,113,219,116,252,139,153,105,207,137,134,88,343,96,212,241,150,121,131,279,126,126,170,109,147,147,223,221,191,174,142,751,124,226,130,186,221,89,157,213,96,1710,	0,3156,25027,28840,40524,47152,47906,59107,60626,63631,65093,74131,74517,74930,76676,78044,95707,97021,98999,109587,112102,113990,115168,116538,117125,118045,124722,125040,128925,130017,131550,148699,149192,150155,151350,154644,156940,172199,176422,178375,179521,180751,181574,184843,185443,185749,194850,195143,196076,197789,	FUS_3051123329_3051134898(++)	Y	14802370	Y	14813939	TTTY15->USP9Y
G090847	TSS186838	T383415	chrY	14774162	14972913	+	14774162	14774162	49	475,47,94,2757,46,156,149,80,113,219,116,252,139,153,105,207,137,134,88,343,96,212,241,150,121,131,279,126,126,170,109,147,147,223,221,191,174,142,751,124,226,130,186,221,89,157,213,96,1710,	0,2408,24279,25451,39776,47158,58359,59878,62883,64345,73383,73769,74182,75928,77296,94959,96273,98251,108839,111354,113242,114420,115790,116377,117297,123974,124292,128177,129269,130802,147951,148444,149407,150602,153896,156192,171451,175674,177627,178773,180003,180826,184095,184695,185001,194102,194395,195328,197041,	FUS_3051123329_3051134898(++)	Y	14802370	Y	14813939	TTTY15->USP9Y
G090847	TSS186838	T383416	chrY	14774162	14972913	+	14774162	14774162	47	475,47,46,156,149,80,113,219,116,252,139,153,105,207,137,134,88,343,96,212,241,150,121,131,279,126,126,170,109,147,147,223,221,191,174,142,751,124,226,130,186,221,89,157,213,96,1710,	0,2408,39776,47158,58359,59878,62883,64345,73383,73769,74182,75928,77296,94959,96273,98251,108839,111354,113242,114420,115790,116377,117297,123974,124292,128177,129269,130802,147951,148444,149407,150602,153896,156192,171451,175674,177627,178773,180003,180826,184095,184695,185001,194102,194395,195328,197041,	FUS_3051097576_3051134898(++)	Y	14776617	Y	14813939	TTTY15->USP9Y
G090847	TSS186838	T383418	chrY	14774175	14972913	+	14774175	14774175	50	462,47,94,116,46,60,156,149,80,113,219,116,252,139,153,105,207,137,134,88,343,96,212,241,150,121,131,279,126,126,170,109,147,147,223,221,191,174,142,751,124,40,130,186,221,89,157,213,96,1710,	0,2395,24266,28079,39763,46391,47145,58346,59865,62870,64332,73370,73756,74169,75915,77283,94946,96260,98238,108826,111341,113229,114407,115777,116364,117284,123961,124279,128164,129256,130789,147938,148431,149394,150589,153883,156179,171438,175661,177614,178760,179990,180813,184082,184682,184988,194089,194382,195315,197028,	FUS_3051123329_3051134898(++)	Y	14802370	Y	14813939	TTTY15->USP9Y
G090847	TSS186838	T383419	chrY	14774196	14972913	+	14774196	14774196	49	441,47,94,2978,46,156,149,80,113,219,116,252,139,153,105,207,137,134,88,343,96,212,241,150,121,131,279,126,126,170,109,147,147,223,221,191,174,142,751,124,40,130,186,221,89,157,213,96,1710,	0,2374,24245,25196,39742,47124,58325,59844,62849,64311,73349,73735,74148,75894,77262,94925,96239,98217,108805,111320,113208,114386,115756,116343,117263,123940,124258,128143,129235,130768,147917,148410,149373,150568,153862,156158,171417,175640,177593,178739,179969,180792,184061,184661,184967,194068,194361,195294,197007,	FUS_3051123329_3051134898(++)	Y	14802370	Y	14813939	TTTY15->USP9Y
G090847	TSS186838	T383421	chrY	14774210	14972913	+	14774210	14774210	46	427,47,46,156,149,80,113,219,116,252,139,153,105,207,137,134,88,343,96,212,241,150,121,131,279,126,126,170,109,147,147,223,221,191,174,142,751,124,226,130,186,221,89,157,1029,1710,	0,2360,39728,47110,58311,59830,62835,64297,73335,73721,74134,75880,77248,94911,96225,98203,108791,111306,113194,114372,115742,116329,117249,123926,124244,128129,129221,130754,147903,148396,149359,150554,153848,156144,171403,175626,177579,178725,179955,180778,184047,184647,184953,194054,194347,196993,	FUS_3051097576_3051134898(++)	Y	14776617	Y	14813939	TTTY15->USP9Y
G090847	TSS186838	T383422	chrY	14774210	14972913	+	14774210	14774210	49	427,47,94,116,46,60,156,149,80,113,219,116,252,139,153,105,207,137,134,88,343,96,212,241,150,121,131,279,126,126,170,109,147,147,223,221,191,174,142,751,124,226,130,186,221,89,157,1029,1710,	0,2360,24231,28044,39728,46356,47110,58311,59830,62835,64297,73335,73721,74134,75880,77248,94911,96225,98203,108791,111306,113194,114372,115742,116329,117249,123926,124244,128129,129221,130754,147903,148396,149359,150554,153848,156144,171403,175626,177579,178725,179955,180778,184047,184647,184953,194054,194347,196993,	FUS_3051123329_3051134898(++)	Y	14802370	Y	14813939	TTTY15->USP9Y
G090847	TSS186838	T383424	chrY	14774211	14972913	+	14774211	14774211	49	426,47,94,2978,46,156,122,80,113,219,116,252,139,153,105,207,137,134,88,343,96,212,241,150,121,131,279,126,126,170,109,147,147,223,221,191,174,142,751,124,226,130,186,221,89,157,213,96,1710,	0,2359,24230,25181,39727,47109,58337,59829,62834,64296,73334,73720,74133,75879,77247,94910,96224,98202,108790,111305,113193,114371,115741,116328,117248,123925,124243,128128,129220,130753,147902,148395,149358,150553,153847,156143,171402,175625,177578,178724,179954,180777,184046,184646,184952,194053,194346,195279,196992,	FUS_3051123329_3051134898(++)	Y	14802370	Y	14813939	TTTY15->USP9Y
G090847	TSS186839	T383425	chrY	14774280	14972913	+	14774280	14774280	49	357,47,94,116,46,156,149,80,113,219,116,252,139,153,105,207,137,134,88,343,96,212,241,150,121,131,279,126,126,170,109,31,147,223,221,191,174,142,500,124,226,130,186,221,89,157,213,96,1710,	0,2290,24161,27974,39658,47040,58241,59760,62765,64227,73265,73651,74064,75810,77178,94841,96155,98133,108721,111236,113124,114302,115672,116259,117179,123856,124174,128059,129151,130684,147833,148326,149289,150484,153778,156074,171333,175556,177509,178655,179885,180708,183977,184577,184883,193984,194277,195210,196923,	FUS_3051123329_3051134898(++)	Y	14802370	Y	14813939	TTTY15->USP9Y
G090847	TSS186839	T383426	chrY	14774280	14972913	+	14774280	14774280	49	357,47,94,2978,46,156,149,80,113,219,116,252,139,153,105,207,137,134,88,343,96,212,241,150,121,131,279,126,126,170,109,147,147,186,221,191,174,142,751,124,226,130,186,221,89,157,213,96,1710,	0,2290,24161,25112,39658,47040,58241,59760,62765,64227,73265,73651,74064,75810,77178,94841,96155,98133,108721,111236,113124,114302,115672,116259,117179,123856,124174,128059,129151,130684,147833,148326,149289,150521,153778,156074,171333,175556,177509,178655,179885,180708,183977,184577,184883,193984,194277,195210,196923,	FUS_3051123329_3051134898(++)	Y	14802370	Y	14813939	TTTY15->USP9Y
G090847	TSS186840	T383429	chrY	14802254	14972913	+	14802254	14802254	46	116,46,60,156,149,80,113,219,116,252,139,153,105,207,137,134,88,343,212,241,150,121,131,279,126,126,170,109,147,147,223,221,191,174,142,751,124,226,130,186,221,89,157,213,96,1710,	0,11684,18312,19066,30267,31786,34791,36253,45291,45677,46090,47836,49204,66867,68181,70159,80747,83262,86328,87698,88285,89205,95882,96200,100085,101177,102710,119859,120352,121315,122510,125804,128100,143359,147582,149535,150681,151911,152734,156003,156603,156909,166010,166303,167236,168949,	FUS_3051123329_3051134898(++)	Y	14802370	Y	14813939	TTTY15->USP9Y
