# Supplementary material for: Fusion transcript loci share many genomic features with non-fusion loci
Source: BMC Genomics. 2015 Dec 1;16:1021. doi: 10.1186/s12864-015-2235-4 (PMC4667522; doi:10.1186/s12864-015-2235-4)
Supplement: Additional file 7: — Patient data. (XLSX 10 kb) [file 12864_2015_2235_MOESM7_ESM.xlsx]

## Sheet: Sheet1
Additional file 7. Patient data
Sample	Tumour_site	Gleason_score	Experiment	total_RNAseq_reads_normal	total_RNAseq_reads_tumour
1	Posterior	7	RNAseq	20939142	20545681
2	Posterior	7	RNAseq	23330654	20465177
3	Posterior	8	RNAseq	22766169	27295077
4	Posterior	7	RNAseq	20527285	19211352
5	Anterior	6	RNAseq	26555597	26225578
6	Posterior	7	RNAseq	23214078	22700738
7	Posterior	7	RNAseq	25186759	24103860
8	Posterior	7	RNAseq	24009218	26222388
1	Posterior	9	RT-qPCR	N/A	N/A
2	Anterior	9	RT-qPCR	N/A	N/A
3	Anterior	8	RT-qPCR	N/A	N/A
4	Posterior	9	RT-qPCR	N/A	N/A
5	Posterior	9	RT-qPCR	N/A	N/A
6	Posterior	9	RT-qPCR	N/A	N/A
7	Posterior	8	RT-qPCR	N/A	N/A
