# Supplementary material for: Fusion transcript loci share many genomic features with non-fusion loci
Source: BMC Genomics. 2015 Dec 1;16:1021. doi: 10.1186/s12864-015-2235-4 (PMC4667522; doi:10.1186/s12864-015-2235-4)
Supplement: Additional file 8: — Primer sequences used in RT-qPCR. (XLSX 11 kb) [file 12864_2015_2235_MOESM8_ESM.xlsx]

## Sheet: Sheet1
Additional file 8. Primer sequences used in RT-qPCR
transcript	forward (5'-3')	reverse (5'-3')
18S	GATCCATTGGAGGGCAAGTCT	CCAAGATCCAACTACGAGCTTTTT
C1QTNF3-AMACR	TGGCATAAATAAGCCTTGGATTT	AAAGGGGATGAGGTTTGGCT
NOS1AP-C1orf226	AAGCCAGAGGACCTGCATTC	GGCCTGGAGCTTTGGAGTG
HARS2-ZMAT2	GAGGCAAATTTGAAGTGCCAC	TCTCTCTCTTCCGTGAGCCTCT
DHRS1-RABGGTA	CAGAGTGTAAAGAGGTCCTGGGA	ATGGGGTCAGCTGTGTGTCTCT
SIDT2-TAGLN	CTTCTTTGACGACCACGACATCT	GGCTCATGCCATAGGAAGGAC
CTBS-GNG5	TCTGGAAACCTATGGGATAAAGATC	GTACTTGAAGATACTCCAGTCAGCAG
C17orf106-CDK3	AGAAAGCATGCCATAAATCCG	CTTGTACACCACCCCATAGGTG
AMACR	ATAAGGCCACCACCAGCAAA	CCACGATATCAACTATTTGGCTTT
C1QTNF3	AGCCAAACCTCATCCCCTTT	TTCAGCATGATGAAGCATGAGG
NOS1AP	AGAGCTGGAACTGAAGCTGTCA	GAATGCAGGTCCTCTGGCTT
C1orf226	TGTGACAGAGATCAACAAGACTGC	TTTCTGGTTATGGGAGGTGGAG
HARS2	AGAACTGAAAGAAGGGGTCATCA	AATCAGGCAAGGATCAAGACTCA
ZMAT2	ACAAAAAACTTGGACTTTCGCC	TGTAGTCCCTATGCCGTAAAAGC
DHRS1	CTTCACAGTTCTGTCTGCACAATC	GGAAGCCTGCAGTATATGTTCAAT
RABGGTA	TGGTATAGCTTCAGCTTCTGCTCT	TCAAGGGCTACCACTGGACC
SIDT2	AGGGACTCAGCACCTGGCA	AGATGTCGTGGTCGTCAAAGAAG
TAGLN	GGATCATAGTGCAGTGTGGCC	CTTGGAGCCATCAGGGTACAG
CTBS	TGGTTATGATTATACCTGCCTGAATC	GATCTTTATCCCATAGGTTTCCAGA
GNG5	CTGCTGACTGGAGTATCTTCAAGTAC	GTACAGGCTTCAAATGTAGCTCTCTT
C17orf106	AGGTTCTTGTCTGTACCAAGTTGGT	CGGATTTATGGCATGCTTTCT
CDK3	CACCTATGGGGTGGTGTACAAG	TCTCCCTGATGGCAGTGCTT
